# Supplementary material for: 1-Chloro-2-(4-phenyl­piperazin-1-yl)ethanone
Source: Acta Crystallogr Sect E Struct Rep Online. 2009 May 7;65(Pt 6):o1211. doi: 10.1107/S1600536809008216 (PMC2969821; doi:10.1107/S1600536809008216)
Supplement: Supplementary file 2 [file e-65-o1211-Isup2.hkl]

# 
# h,k,l, Fc-squared, Fo-squared, sigma(Fo-squared) and status flag 
# 
data_I
_shelx_title ' r81009f in P2(1)/c' 
_shelx_refln_list_code          4 
_shelx_F_calc_maximum       73.04 
_exptl_crystal_F_000       504.00 
_reflns_d_resolution_high  0.7602 
 
loop_ 
 _symmetry_equiv_pos_as_xyz 
 'x, y, z' 
 '-x, y+1/2, -z+1/2' 
 '-x, -y, -z' 
 'x, -y-1/2, z-1/2' 
 
_cell_length_a     9.4423 
_cell_length_b     8.5629 
_cell_length_c    14.5057 
_cell_angle_alpha  90.000 
_cell_angle_beta  101.342 
_cell_angle_gamma  90.000 
 
_shelx_F_squared_multiplier     1.000 
 
loop_ 
 _refln_index_h 
 _refln_index_k 
 _refln_index_l 
 _refln_F_squared_calc 
 _refln_F_squared_meas 
 _refln_F_squared_sigma 
 _refln_observed_status 
   4   0   0     1021.15      990.76     45.97 o 
   5   0   0     3965.09     4200.86    122.90 o 
   6   0   0      194.71      231.82      9.58 o 
   7   0   0      452.86      494.89     14.37 o 
   8   0   0      144.16      142.96     11.44 o 
   9   0   0      273.42      258.92      9.81 o 
  10   0   0      122.85      128.24      4.40 o 
  11   0   0       54.88       59.43      4.17 o 
  12   0   0        0.63        1.73      1.88 o 
   1   1   0      426.88      379.68      3.57 o 
   2   1   0      965.32      989.23      5.95 o 
   3   1   0      509.30      530.67      4.88 o 
   4   1   0      380.04      380.05      5.09 o 
   5   1   0      101.98       78.58      2.16 o 
   6   1   0       56.90       60.52      3.54 o 
   7   1   0      351.75      348.49      8.62 o 
   8   1   0       66.97       66.93      2.86 o 
   9   1   0        4.81        3.32      1.70 o 
  10   1   0        0.14        1.78      1.26 o 
  11   1   0        0.31        1.40      1.27 o 
  12   1   0        7.66        4.52      1.88 o 
   1   2   0      427.27      387.96      4.88 o 
   2   2   0     3012.41     3011.53     23.83 o 
   3   2   0     1413.20     1400.55     12.10 o 
   4   2   0      709.03      628.56     15.15 o 
   5   2   0      556.19      553.54      6.42 o 
   6   2   0      285.01      294.00      7.14 o 
   7   2   0     1089.54     1182.27     35.71 o 
   8   2   0      406.61      427.95      9.99 o 
   9   2   0       41.79       41.28      3.10 o 
  10   2   0      331.89      327.53      9.89 o 
  11   2   0       81.26       85.22      4.52 o 
   1   3   0      845.29      849.31      8.13 o 
   2   3   0       44.39       55.30      0.91 o 
   3   3   0      145.13      139.37      2.23 o 
   4   3   0      144.80      140.65      2.16 o 
   5   3   0       35.15       29.87      2.22 o 
   6   3   0      219.93      225.33      4.54 o 
   7   3   0      198.63      186.25      4.95 o 
   8   3   0        6.10        5.44      1.85 o 
   9   3   0        0.07        2.04      1.35 o 
  10   3   0        5.67        4.87      2.64 o 
  11   3   0       23.85       17.06      6.18 o 
   0   4   0       12.84       15.95      3.21 o 
   1   4   0      595.87      600.64      5.78 o 
   2   4   0      840.07      919.79      9.90 o 
   3   4   0       87.85      105.24      2.41 o 
   4   4   0      821.62      799.50     21.25 o 
   5   4   0       67.67       71.59      2.10 o 
   6   4   0       20.05       16.06      1.63 o 
   7   4   0      498.17      529.20     11.98 o 
   8   4   0      271.89      277.62      7.38 o 
   9   4   0       13.71       12.72      3.24 o 
  10   4   0      166.43      151.65      7.11 o 
  11   4   0       26.09       17.24      7.53 o 
   1   5   0      544.05      542.03      7.75 o 
   2   5   0      612.94      583.59     15.42 o 
   3   5   0      662.91      664.99     12.21 o 
   4   5   0       26.29       27.93      4.10 o 
   5   5   0        1.77        1.55      1.82 o 
   6   5   0      165.79      174.39     10.72 o 
   7   5   0      175.42      174.35      5.91 o 
   8   5   0      123.78      104.62      4.12 o 
   9   5   0      134.62      136.14      7.57 o 
  10   5   0       20.18       15.81      5.56 o 
   0   6   0     1293.02     1404.01     33.11 o 
   1   6   0      296.50      310.93      6.04 o 
   2   6   0      123.37      131.70      3.43 o 
   3   6   0        4.97        3.28      1.40 o 
   4   6   0       83.79       84.94      3.40 o 
   5   6   0      189.19      183.55      5.32 o 
   6   6   0        3.72        3.50      2.04 o 
   7   6   0        0.21        1.60      1.38 o 
   8   6   0        0.02       -1.04      2.09 o 
   9   6   0        5.50        5.16      2.31 o 
  10   6   0        4.21        2.38      1.08 o 
   1   7   0      198.61      185.50      4.33 o 
   2   7   0      183.47      191.99      5.85 o 
   3   7   0        0.34        3.25      1.67 o 
   4   7   0       10.80        9.28      2.85 o 
   5   7   0       29.63       25.55      5.95 o 
   6   7   0       69.76       79.69      3.42 o 
   7   7   0      133.72      149.02      6.24 o 
   8   7   0       27.76       20.81      7.34 o 
   9   7   0       68.06       72.86      4.39 o 
   0   8   0      295.07      305.64      9.83 o 
   1   8   0       12.01       10.90      2.35 o 
   2   8   0       53.79       47.30      2.66 o 
   3   8   0       52.72       53.97      7.08 o 
   4   8   0       29.92       30.29      4.48 o 
   5   8   0        1.35        2.39      1.77 o 
   6   8   0       21.40       17.63      7.16 o 
   7   8   0        0.05        1.18      1.25 o 
   8   8   0        0.21        1.63      2.09 o 
   1   9   0       51.64       51.85      3.33 o 
   2   9   0       11.45       12.76      3.67 o 
   3   9   0       10.06       11.97      2.84 o 
   4   9   0       22.53       21.17      5.66 o 
   5   9   0        9.77       10.03      3.21 o 
   6   9   0       31.82       29.27      9.07 o 
   7   9   0        4.26        4.57      3.24 o 
   0  10   0      287.66      297.82     21.49 o 
   1  10   0        0.41        2.63      2.20 o 
   2  10   0        4.00        1.85      2.95 o 
   3  10   0        0.05        2.33      2.28 o 
   4  10   0        0.19        1.89      1.66 o 
   5  10   0       73.25       75.85      4.61 o 
   1  11   0       47.83       41.58      3.94 o 
   2  11   0       18.93       14.74      5.18 o 
 -12   1   1       90.60       88.03      4.66 o 
 -11   1   1       41.15       24.84      6.35 o 
 -10   1   1        0.92        2.08      1.38 o 
  -9   1   1       28.83       29.32      3.30 o 
  -8   1   1      379.51      383.46      8.91 o 
  -7   1   1        0.87        2.41      1.82 o 
  -6   1   1        2.33        0.74      1.23 o 
  -5   1   1     3661.94     3745.41     63.31 o 
  -4   1   1     3916.28     3895.76     32.21 o 
  -3   1   1     1387.51     1432.60     14.22 o 
  -1   1   1      598.17      561.88      5.58 o 
   1   1   1      126.31      108.90      1.34 o 
   3   1   1     5334.67     5046.90     50.02 o 
   4   1   1      141.35      114.76      2.21 o 
   5   1   1      690.00      711.36     18.08 o 
   6   1   1      220.07      203.21      5.09 o 
   7   1   1      349.25      347.23      7.88 o 
   8   1   1       22.29       20.67      3.83 o 
   9   1   1        4.68        5.20      1.65 o 
  10   1   1        0.65        0.76      1.54 o 
  11   1   1       47.88       49.79      3.37 o 
 -12   2   1        8.47        8.69      3.32 o 
 -11   2   1        8.32        7.86      2.69 o 
 -10   2   1       34.55       36.47      5.35 o 
  -9   2   1      399.85      424.44      7.74 o 
  -8   2   1        2.33        2.11      1.71 o 
  -7   2   1      611.00      642.41     13.10 o 
  -6   2   1      217.85      219.82      8.66 o 
  -5   2   1     1646.58     1770.57     18.77 o 
  -4   2   1       42.78       44.23      1.88 o 
  -3   2   1      284.04      256.79      2.93 o 
  -1   2   1     1257.21     1227.09     10.12 o 
   0   2   1     1957.22     1998.48     20.53 o 
   1   2   1     1627.79     1484.01      7.91 o 
   2   2   1      321.74      341.61      4.73 o 
   3   2   1      734.79      757.22      9.14 o 
   4   2   1      427.36      447.83      8.15 o 
   5   2   1      384.77      376.71      6.28 o 
   6   2   1        8.29        8.35      2.20 o 
   7   2   1       55.89       49.26      3.48 o 
   8   2   1        0.62        1.73      0.99 o 
   9   2   1       13.44       16.67      4.07 o 
  10   2   1      103.72      109.23      4.04 o 
  11   2   1        0.82        1.50      1.33 o 
 -11   3   1       14.67       10.77      4.87 o 
 -10   3   1      257.84      267.74     13.13 o 
  -9   3   1      690.98      740.94     16.08 o 
  -8   3   1      252.18      247.82      7.80 o 
  -7   3   1       12.59       15.49      2.79 o 
  -6   3   1       23.54       22.55      1.82 o 
  -5   3   1     1760.72     1726.82     26.07 o 
  -4   3   1     2989.50     3085.12     40.48 o 
  -3   3   1       34.35       28.92      0.71 o 
  -2   3   1      567.59      590.66      9.25 o 
  -1   3   1      198.06      230.59      3.82 o 
   0   3   1     3666.96     3531.92     29.51 o 
   1   3   1     1938.55     1955.65     17.54 o 
   2   3   1     1102.54     1076.53     14.28 o 
   3   3   1      980.25      999.29     10.13 o 
   4   3   1      111.74      151.54      2.32 o 
   5   3   1      169.75      194.74      3.52 o 
   6   3   1      208.51      200.86      4.39 o 
   7   3   1       52.26       47.26      2.28 o 
   8   3   1      163.43      154.12      4.50 o 
   9   3   1       14.70       10.30      3.19 o 
  10   3   1        0.02        0.51      2.22 o 
  11   3   1       79.98       77.26      5.81 o 
 -11   4   1        9.02        7.83      2.96 o 
 -10   4   1        0.06        1.19      1.19 o 
  -9   4   1      101.67       88.02      4.72 o 
  -8   4   1        0.12       -0.03      0.75 o 
  -7   4   1        5.81        4.15      1.44 o 
  -6   4   1       39.81       39.14      1.91 o 
  -5   4   1       33.42       32.86      1.52 o 
  -4   4   1       13.78       13.88      2.23 o 
  -3   4   1      842.25      817.15     10.07 o 
  -2   4   1     1062.22     1003.76     12.42 o 
  -1   4   1       74.55       90.56      1.37 o 
   0   4   1      188.84      164.02      2.13 o 
   1   4   1     1545.57     1506.95     21.06 o 
   2   4   1     1255.54     1242.89     24.02 o 
   3   4   1      370.53      372.73      7.35 o 
   4   4   1      606.26      642.04     10.12 o 
   5   4   1      422.92      433.52      8.51 o 
   6   4   1      407.53      396.66      5.09 o 
   7   4   1        0.76        1.48      1.41 o 
   8   4   1       17.77       14.71      3.11 o 
   9   4   1       29.12       14.09      4.70 o 
  10   4   1       16.78       11.26      3.22 o 
  11   4   1      100.05      102.20      5.03 o 
 -11   5   1       31.30       18.55      7.77 o 
 -10   5   1       30.16       29.70      3.85 o 
  -9   5   1      238.42      233.70     15.14 o 
  -8   5   1       11.98        8.29      3.01 o 
  -7   5   1        5.55        4.29      2.90 o 
  -6   5   1      109.19      103.43      3.70 o 
  -5   5   1      114.67      103.04      2.54 o 
  -4   5   1      411.78      433.91      9.73 o 
  -3   5   1      560.91      583.38     11.53 o 
  -2   5   1      429.01      459.76      9.84 o 
  -1   5   1       61.45       60.69      1.50 o 
   0   5   1      290.54      287.77      3.28 o 
   1   5   1       89.87       87.51      1.62 o 
   2   5   1      364.74      397.53      6.31 o 
   3   5   1      550.94      590.47     12.71 o 
   4   5   1       12.50        7.79      2.01 o 
   5   5   1       46.26       40.09      3.18 o 
   6   5   1        2.74        1.98      0.85 o 
   7   5   1        6.28        5.64      2.48 o 
   8   5   1       59.73       61.28      3.56 o 
   9   5   1      148.98      143.65      8.08 o 
  10   5   1        9.65       10.48      3.36 o 
 -10   6   1        4.80        1.03      1.93 o 
  -9   6   1        0.79        1.51      1.32 o 
  -8   6   1        3.00        3.09      2.13 o 
  -7   6   1       45.98       40.25      4.40 o 
  -6   6   1      162.55      165.02      5.92 o 
  -5   6   1        4.70        4.74      1.33 o 
  -4   6   1       79.29       74.74      3.15 o 
  -3   6   1      955.58      952.72     21.24 o 
  -2   6   1        3.39        2.64      1.39 o 
  -1   6   1       36.54       37.18      1.92 o 
   0   6   1      117.87      117.72      1.66 o 
   1   6   1        3.77        2.71      0.92 o 
   2   6   1      690.60      705.41     13.59 o 
   3   6   1      156.65      150.06      8.01 o 
   4   6   1       46.53       49.46      4.68 o 
   5   6   1      660.10      682.99     17.48 o 
   6   6   1      362.53      354.83     14.14 o 
   7   6   1      126.22      127.14      4.84 o 
   8   6   1      159.80      162.08      7.73 o 
   9   6   1        0.72        0.70      1.54 o 
  10   6   1        8.43        6.44      3.71 o 
  -9   7   1        0.13        0.34      1.51 o 
  -8   7   1        1.52        1.96      1.71 o 
  -7   7   1        0.08       -0.36      1.84 o 
  -6   7   1       24.96       24.47      3.95 o 
  -5   7   1       10.07        9.58      2.77 o 
  -4   7   1       49.49       47.64      3.25 o 
  -3   7   1      358.70      369.98     10.36 o 
  -2   7   1      325.21      327.95      8.93 o 
  -1   7   1       19.38       21.03      1.84 o 
   0   7   1      343.91      333.73      3.62 o 
   1   7   1       11.88       10.77      2.15 o 
   2   7   1        0.00        0.37      1.63 o 
   3   7   1        2.16        1.86      1.03 o 
   4   7   1        0.18        0.37      1.34 o 
   5   7   1       11.70       12.17      6.03 o 
   6   7   1        7.91        7.75      2.93 o 
   7   7   1       51.48       45.30      4.29 o 
   8   7   1       89.36       77.40      4.22 o 
   9   7   1        3.73        2.01      1.15 o 
  -8   8   1        2.02        3.56      1.94 o 
  -7   8   1       90.04       95.12      4.13 o 
  -6   8   1       45.37       44.01      4.55 o 
  -5   8   1      120.95      126.67      3.70 o 
  -4   8   1       32.19       25.95      6.14 o 
  -3   8   1      250.05      248.73      6.32 o 
  -2   8   1      412.14      427.71     11.70 o 
  -1   8   1        6.03        4.14      1.14 o 
   0   8   1       11.81       12.04      2.75 o 
   1   8   1       30.87       29.33      3.06 o 
   2   8   1      116.95      132.55      4.96 o 
   3   8   1      352.74      350.96      7.46 o 
   4   8   1        7.63        5.73      1.89 o 
   5   8   1      121.40      126.70      6.48 o 
   6   8   1      130.19      133.71      8.35 o 
   7   8   1       10.44        6.69      3.93 o 
   8   8   1       75.60       71.03      4.24 o 
  -7   9   1        2.75        2.67      2.00 o 
  -6   9   1        1.59        1.85      1.60 o 
  -5   9   1        5.18        3.25      1.89 o 
  -4   9   1        0.17       -0.55      1.53 o 
  -3   9   1       41.28       42.84      4.57 o 
  -2   9   1       79.20       86.72      2.76 o 
  -1   9   1       40.86       33.01      5.26 o 
   0   9   1       89.12       80.83      3.08 o 
   1   9   1       13.77       12.90      2.72 o 
   2   9   1        4.07        3.97      1.26 o 
   3   9   1      259.13      257.87      9.81 o 
   4   9   1       97.60      111.92      7.96 o 
   5   9   1       18.65       13.20      4.59 o 
   6   9   1        2.97        2.67      2.57 o 
   7   9   1       74.13       63.78      6.83 o 
  -5  10   1       14.56        7.54      3.60 o 
  -4  10   1        5.24        3.65      1.66 o 
  -3  10   1        0.05       -0.10      2.29 o 
  -2  10   1      542.08      556.94     28.68 o 
  -1  10   1        0.26        0.51      3.82 o 
   0  10   1       10.24        9.60      3.37 o 
   1  10   1      160.26      162.65     10.06 o 
   2  10   1      218.13      240.99     10.77 o 
   3  10   1      200.12      204.27      9.76 o 
   4  10   1       34.73       26.13      6.95 o 
   5  10   1      139.63      146.81      7.38 o 
  -2  11   1      170.33      174.83     11.97 o 
  -1  11   1        4.27        4.26      1.81 o 
   0  11   1       45.67       49.23     10.13 o 
   1  11   1       48.40       47.11      7.69 o 
   2  11   1       30.44       21.15      9.92 o 
 -12   0   2      114.53      116.10      8.43 o 
 -11   0   2      184.09      205.43      9.40 o 
 -10   0   2      188.78      195.35      9.15 o 
  -9   0   2      532.17      556.87     21.02 o 
  -8   0   2       76.73       76.49      8.85 o 
  -7   0   2      124.51      114.15      5.80 o 
  -6   0   2      578.77      655.43     23.58 o 
  -5   0   2      493.09      583.12     15.24 o 
  -4   0   2      254.23      309.42      8.40 o 
  -3   0   2      443.51      411.04      5.97 o 
  -2   0   2     2665.74     2547.83     29.42 o 
  -1   0   2     2597.28     2333.78     26.04 o 
   1   0   2        0.33        4.42      2.33 o 
   2   0   2     3483.80     3357.69     78.52 o 
   3   0   2      242.63      236.22      5.43 o 
   4   0   2      108.29      101.33      7.28 o 
   5   0   2      142.10      164.00      5.02 o 
   6   0   2      116.69      113.50      3.29 o 
   7   0   2      447.33      448.93      8.86 o 
   8   0   2      141.82      126.05      6.72 o 
   9   0   2       11.43       12.70      4.43 o 
  10   0   2        5.23        4.52      2.03 o 
  11   0   2       60.69       56.21      4.53 o 
 -12   1   2        3.90        1.30      1.44 o 
 -11   1   2       15.19       13.16      3.14 o 
 -10   1   2        1.12        2.97      1.59 o 
  -9   1   2      109.25      113.97      3.97 o 
  -8   1   2       61.68       58.66      2.85 o 
  -7   1   2      188.19      204.98      9.41 o 
  -6   1   2       57.35       65.42      3.20 o 
  -5   1   2      364.06      385.45      4.36 o 
  -4   1   2     2222.55     2284.94     21.33 o 
  -3   1   2      193.27      198.69      2.39 o 
  -2   1   2       28.26       16.04      0.91 o 
  -1   1   2        9.75       13.75      0.44 o 
   0   1   2      153.03      152.77      1.70 o 
   1   1   2      619.92      605.82      5.14 o 
   2   1   2       48.66       56.59      1.28 o 
   3   1   2      267.40      262.03      6.33 o 
   4   1   2       64.11       70.41      1.61 o 
   5   1   2      161.30      162.87      3.32 o 
   6   1   2        9.65        7.94      2.25 o 
   7   1   2      112.15      111.81      3.27 o 
   8   1   2       29.42       29.90      5.14 o 
   9   1   2        6.34        6.42      1.86 o 
  10   1   2       98.65       90.17      4.75 o 
  11   1   2        0.06        1.08      1.23 o 
 -12   2   2        0.81        1.99      2.44 o 
 -11   2   2       18.83       11.89      4.45 o 
 -10   2   2      137.84      138.12      5.08 o 
  -9   2   2       60.47       62.56      4.92 o 
  -8   2   2       42.26       49.14      2.45 o 
  -7   2   2      746.74      810.35     15.82 o 
  -6   2   2      865.03      907.17     19.31 o 
  -5   2   2       36.57       18.13      3.29 o 
  -4   2   2       53.02       78.22      1.36 o 
  -3   2   2      245.23      254.42      3.86 o 
  -2   2   2     3536.38     3500.28     59.56 o 
  -1   2   2     2967.52     2863.83     42.50 o 
   0   2   2      295.65      272.02      3.11 o 
   1   2   2      150.08      131.31      1.95 o 
   2   2   2       35.61       25.94      0.82 o 
   3   2   2       55.40       50.08      1.22 o 
   4   2   2      183.86      172.70      2.94 o 
   5   2   2        9.99       17.28      3.18 o 
   6   2   2       23.07       25.35      2.33 o 
   7   2   2      177.01      151.15      6.20 o 
   8   2   2       59.88       52.73      3.03 o 
   9   2   2       34.94       35.99      2.85 o 
  10   2   2       33.44       45.30      3.09 o 
  11   2   2        0.71        0.67      1.55 o 
 -11   3   2       50.75       56.30      6.65 o 
 -10   3   2       24.03       22.28      6.32 o 
  -9   3   2        0.37        1.95      1.38 o 
  -8   3   2        7.04        7.55      2.37 o 
  -7   3   2      533.10      571.54     10.29 o 
  -6   3   2      273.69      279.92      6.06 o 
  -5   3   2      141.85      143.52      2.83 o 
  -4   3   2     1622.99     1632.69     22.54 o 
  -3   3   2        9.87        6.44      0.92 o 
  -2   3   2      658.82      672.82      7.30 o 
  -1   3   2      474.94      499.40      5.59 o 
   0   3   2     2388.35     2328.16     14.00 o 
   1   3   2     1498.44     1464.84     15.39 o 
   2   3   2      289.77      346.04      5.96 o 
   3   3   2       75.16       73.27      1.39 o 
   4   3   2      226.25      216.04      4.70 o 
   5   3   2      310.61      302.02      6.03 o 
   6   3   2       16.08       18.26      2.23 o 
   7   3   2       25.66       36.14      4.32 o 
   8   3   2      195.84      191.72      5.20 o 
   9   3   2       93.71       83.78      3.81 o 
  10   3   2       10.50        6.96      2.52 o 
  11   3   2       10.22        7.23      3.51 o 
 -11   4   2      284.05      260.32     14.41 o 
 -10   4   2       28.36       19.59      5.94 o 
  -9   4   2       35.70       36.97      3.46 o 
  -8   4   2        0.36        1.25      1.17 o 
  -7   4   2      544.39      564.18     12.57 o 
  -6   4   2       56.50       55.25      1.70 o 
  -5   4   2      111.17       97.65      2.75 o 
  -4   4   2       77.30       96.66      2.79 o 
  -3   4   2      504.86      514.94     10.46 o 
  -2   4   2     3821.04     3757.02     48.58 o 
  -1   4   2       80.91       67.33      1.23 o 
   0   4   2       23.80       33.98      1.12 o 
   1   4   2      207.64      215.99      2.55 o 
   2   4   2      315.86      398.55     10.35 o 
   3   4   2      581.48      526.06      9.92 o 
   4   4   2      155.99      153.08      5.10 o 
   5   4   2        2.04        0.06      0.92 o 
   6   4   2       34.06       37.56      1.70 o 
   7   4   2      259.63      239.87      6.42 o 
   8   4   2        0.87        1.33      1.86 o 
   9   4   2       69.51       76.83      5.67 o 
  10   4   2      156.94      183.23      7.45 o 
  11   4   2        6.08        4.63      2.37 o 
 -11   5   2       34.88       38.23      6.01 o 
 -10   5   2       89.18       92.23      4.62 o 
  -9   5   2      275.25      276.52      9.64 o 
  -8   5   2        0.29        1.22      1.88 o 
  -7   5   2      506.29      538.40     14.90 o 
  -6   5   2      406.69      415.76     14.97 o 
  -5   5   2       10.26        8.50      2.66 o 
  -4   5   2       46.88       46.12      2.01 o 
  -3   5   2        1.09        2.80      1.25 o 
  -2   5   2     2008.14     1992.49     34.90 o 
  -1   5   2       71.33       73.50      1.53 o 
   0   5   2     2168.59     2222.32     23.19 o 
   1   5   2     1902.52     1909.33     36.09 o 
   2   5   2      225.93      261.76      4.44 o 
   3   5   2      314.75      300.12      5.98 o 
   4   5   2      850.24      805.43     17.79 o 
   5   5   2      134.84      126.66      2.59 o 
   6   5   2        0.92        1.33      1.53 o 
   7   5   2      251.53      229.26      6.91 o 
   8   5   2      123.18      120.45      3.48 o 
   9   5   2      414.09      438.98     17.93 o 
  10   5   2      138.70      136.66      6.80 o 
 -10   6   2        6.76        7.08      4.15 o 
  -9   6   2       11.40        8.78      3.25 o 
  -8   6   2       50.43       54.59      4.44 o 
  -7   6   2       20.69       15.57      4.28 o 
  -6   6   2        2.39        2.59      1.34 o 
  -5   6   2      421.81      420.09     10.05 o 
  -4   6   2       32.78       37.85      3.61 o 
  -3   6   2        6.77        6.86      2.19 o 
  -2   6   2       88.43       83.64      2.03 o 
  -1   6   2      165.24      172.55      4.20 o 
   0   6   2       51.35       55.24      1.56 o 
   1   6   2       25.14       32.43      2.87 o 
   2   6   2       34.33       33.55      2.51 o 
   3   6   2      323.15      349.38      9.55 o 
   4   6   2       66.64       64.49      4.74 o 
   5   6   2       20.69       14.29      3.97 o 
   6   6   2      412.63      427.08     14.29 o 
   7   6   2      430.17      425.43     11.97 o 
   8   6   2        4.42        5.41      1.65 o 
   9   6   2       40.55       40.56      4.43 o 
  -9   7   2       26.46       14.48      7.05 o 
  -8   7   2       75.38       74.17      5.22 o 
  -7   7   2      406.99      448.24     14.89 o 
  -6   7   2      277.94      279.60      7.77 o 
  -5   7   2      166.32      162.49      4.08 o 
  -4   7   2      107.77      115.96      4.04 o 
  -3   7   2       63.13       60.60      3.97 o 
  -2   7   2     1690.02     1807.17     59.08 o 
  -1   7   2      529.35      521.10      6.80 o 
   0   7   2      566.49      575.02      7.26 o 
   1   7   2     1927.08     2010.20     22.78 o 
   2   7   2      220.10      230.91      5.42 o 
   3   7   2        2.98        4.01      1.37 o 
   4   7   2      204.11      216.71      7.15 o 
   5   7   2       88.98      103.35      4.84 o 
   6   7   2       21.30       24.36      8.43 o 
   7   7   2       63.55       54.47      3.16 o 
   8   7   2       70.30       66.38      5.07 o 
   9   7   2      148.09      168.30      7.08 o 
  -8   8   2       43.38       45.86      4.09 o 
  -7   8   2        0.58        0.67      1.57 o 
  -6   8   2       25.76       16.15      4.35 o 
  -5   8   2      256.28      241.91     11.57 o 
  -4   8   2      204.65      193.64      6.03 o 
  -3   8   2       26.03       27.50      4.13 o 
  -2   8   2      302.22      296.23      8.80 o 
  -1   8   2        0.80        1.33      0.85 o 
   0   8   2       61.64       65.70      2.49 o 
   1   8   2      559.08      572.29     15.41 o 
   2   8   2        4.17        2.87      1.60 o 
   3   8   2        2.36        3.41      1.34 o 
   4   8   2        6.53        5.22      1.88 o 
   5   8   2      348.76      351.29     14.45 o 
   6   8   2        0.41        1.48      1.36 o 
   7   8   2        0.29       -0.67      2.63 o 
   8   8   2       15.05       13.38      7.57 o 
  -7   9   2       83.54       87.72      6.45 o 
  -6   9   2      148.24      144.46      6.85 o 
  -5   9   2       71.62       65.64      3.74 o 
  -4   9   2      255.95      259.02     12.42 o 
  -3   9   2        7.62        8.15      3.18 o 
  -2   9   2       56.33       51.14      2.11 o 
  -1   9   2      202.48      195.97      3.53 o 
   0   9   2      395.54      421.08     11.20 o 
   1   9   2      658.82      715.91      9.57 o 
   2   9   2       48.85       49.46      3.21 o 
   3   9   2       57.35       57.38      3.40 o 
   4   9   2      123.89      139.72      6.62 o 
   5   9   2      283.59      300.10     12.68 o 
   6   9   2       74.06       71.71      5.16 o 
  -5  10   2       21.11       10.39      6.15 o 
  -4  10   2       99.05       92.30      4.76 o 
  -3  10   2        7.61        5.59      2.50 o 
  -2  10   2       48.67       49.71      4.40 o 
  -1  10   2       59.45       62.84      8.19 o 
   0  10   2        9.57        6.64      4.08 o 
   1  10   2       72.85       70.65      6.89 o 
   2  10   2      139.72      137.96      6.82 o 
   3  10   2        2.90        2.19      2.03 o 
   4  10   2       24.24       14.92      8.23 o 
   5  10   2      100.68       98.97      5.90 o 
  -2  11   2        8.15        5.01      3.87 o 
  -1  11   2        8.18        5.94      4.71 o 
   0  11   2      354.46      388.90     17.04 o 
   1  11   2       46.25       50.12      4.89 o 
   2  11   2        7.73        4.99      3.81 o 
 -12   1   3       40.73       27.61      9.43 o 
 -11   1   3       72.80       71.21      3.15 o 
 -10   1   3       19.56       25.56      3.81 o 
  -9   1   3        0.04        1.62      1.46 o 
  -8   1   3       50.28       50.05      2.57 o 
  -7   1   3        0.64        0.66      1.31 o 
  -6   1   3      163.49      157.98      4.48 o 
  -5   1   3      701.14      668.52     10.13 o 
  -4   1   3      473.10      495.98      9.47 o 
  -3   1   3      161.37      144.63      1.45 o 
  -2   1   3     2621.74     2474.16     24.39 o 
  -1   1   3     2122.04     2030.27     23.83 o 
   0   1   3     1425.27     1361.31     19.06 o 
   1   1   3      187.21      189.66      1.66 o 
   2   1   3     1384.06     1309.40     13.71 o 
   3   1   3      834.20      782.58     11.96 o 
   4   1   3       22.71       23.66      1.27 o 
   5   1   3     1444.22     1384.92     30.43 o 
   6   1   3      614.13      604.97     13.59 o 
   7   1   3      118.20      114.27      3.68 o 
   8   1   3       54.58       61.52      2.32 o 
   9   1   3       67.50       67.23      2.77 o 
  10   1   3      162.46      159.37      6.32 o 
  11   1   3       14.86       13.58      2.42 o 
 -12   2   3        5.61        3.40      2.85 o 
 -11   2   3       11.27        7.49      5.22 o 
 -10   2   3        1.00        0.94      1.73 o 
  -9   2   3        0.07        1.03      1.06 o 
  -8   2   3      168.99      175.36      6.56 o 
  -7   2   3      141.25      157.92      4.43 o 
  -6   2   3       69.20       86.69      2.35 o 
  -5   2   3      436.20      427.91      4.72 o 
  -4   2   3       15.41       13.24      0.95 o 
  -3   2   3      695.91      675.09      6.18 o 
  -2   2   3      576.29      590.47      5.35 o 
  -1   2   3       60.28       57.41      1.00 o 
   0   2   3     1711.44     1671.65     18.26 o 
   1   2   3      116.36      116.76      2.18 o 
   2   2   3      103.33      104.84      1.37 o 
   3   2   3      326.35      325.38      4.60 o 
   4   2   3      128.36      113.83      2.04 o 
   5   2   3       23.83       25.78      2.68 o 
   6   2   3       24.69       26.94      2.88 o 
   7   2   3      100.78      102.78      5.54 o 
   8   2   3      338.29      336.62     11.05 o 
   9   2   3       41.98       39.49      2.47 o 
  10   2   3       66.60       60.87      2.68 o 
  11   2   3        0.16        1.42      1.14 o 
 -11   3   3       96.68      101.16     16.09 o 
 -10   3   3        0.92        2.36      1.58 o 
  -9   3   3        5.44        4.92      1.83 o 
  -8   3   3        0.30       -0.04      1.31 o 
  -7   3   3       15.25       10.73      2.77 o 
  -6   3   3       50.50       53.31      2.61 o 
  -5   3   3      138.51      137.00      2.49 o 
  -4   3   3       31.53       32.37      1.14 o 
  -3   3   3      754.44      747.40     16.74 o 
  -2   3   3      126.81      118.12      1.23 o 
  -1   3   3     1896.68     1841.61     15.14 o 
   0   3   3      792.65      829.95     12.00 o 
   1   3   3       65.20       57.38      1.23 o 
   2   3   3     2820.77     2770.82     27.25 o 
   3   3   3      896.92      895.64     15.17 o 
   4   3   3      271.50      293.04      6.06 o 
   5   3   3        7.32        5.81      1.50 o 
   6   3   3      385.93      386.38      6.35 o 
   7   3   3       71.85       70.43      2.78 o 
   8   3   3        1.37        0.71      1.06 o 
   9   3   3       78.17       76.90      4.14 o 
  10   3   3       39.94       24.72      8.26 o 
  11   3   3       11.79        8.16      2.62 o 
 -11   4   3      177.27      175.03     10.56 o 
 -10   4   3       65.22       64.65      3.76 o 
  -9   4   3      258.90      280.64     10.55 o 
  -8   4   3      311.60      328.23      8.08 o 
  -7   4   3      159.54      158.76      4.25 o 
  -6   4   3       50.24       43.81      1.53 o 
  -5   4   3        1.05        0.30      0.84 o 
  -4   4   3     3027.45     3036.88     45.33 o 
  -3   4   3       10.01        9.44      0.93 o 
  -2   4   3      865.46      942.89     12.14 o 
  -1   4   3      402.27      393.63      3.88 o 
   0   4   3      398.55      491.00      6.19 o 
   1   4   3        1.11        0.20      0.86 o 
   2   4   3       68.47       55.88      1.73 o 
   3   4   3      399.03      392.53      6.58 o 
   4   4   3       51.78       41.62      1.73 o 
   5   4   3      230.21      212.59      5.17 o 
   6   4   3      183.78      182.32      4.94 o 
   7   4   3      413.12      414.42     10.13 o 
   8   4   3       99.64      106.94      4.16 o 
   9   4   3        0.09        0.45      1.57 o 
  10   4   3       34.65       30.10      7.62 o 
 -11   5   3       25.49       13.57      5.58 o 
 -10   5   3        4.46        5.48      3.29 o 
  -9   5   3        0.12        0.35      1.41 o 
  -8   5   3       71.43       62.84      3.10 o 
  -7   5   3       37.08       39.61      2.92 o 
  -6   5   3        1.19        2.69      1.44 o 
  -5   5   3       13.19       13.80      3.01 o 
  -4   5   3       79.34       66.25      2.37 o 
  -3   5   3      556.24      575.77     12.28 o 
  -2   5   3        0.94        1.83      0.71 o 
  -1   5   3      693.36      741.71     10.56 o 
   0   5   3      369.34      401.05      7.68 o 
   1   5   3       60.54       53.70      1.92 o 
   2   5   3      454.02      477.69      9.30 o 
   3   5   3      133.58      148.88      6.71 o 
   4   5   3      156.29      161.54      4.48 o 
   5   5   3      216.20      196.71      5.19 o 
   6   5   3       91.95       99.44      4.21 o 
   7   5   3        1.29        0.15      1.49 o 
   8   5   3       11.49       10.76      3.10 o 
   9   5   3      117.38      109.10      6.43 o 
  10   5   3        0.09        3.24      2.10 o 
 -10   6   3        3.50        5.89      2.90 o 
  -9   6   3      496.24      557.30     22.43 o 
  -8   6   3       58.44       64.01      3.78 o 
  -7   6   3       93.03       93.40      3.73 o 
  -6   6   3        1.35        2.19      1.25 o 
  -5   6   3       20.58       15.19      2.64 o 
  -4   6   3     5211.56     5586.78     38.69 o 
  -3   6   3       91.30       77.47      2.59 o 
  -2   6   3      640.17      669.94     11.70 o 
  -1   6   3     1606.48     1674.53     26.85 o 
   0   6   3       34.30       21.49      2.43 o 
   1   6   3      718.96      733.78     12.74 o 
   2   6   3       48.02       54.89      3.56 o 
   3   6   3      523.66      538.76      8.16 o 
   4   6   3      418.56      398.88     10.07 o 
   5   6   3      963.42     1004.90     58.14 o 
   6   6   3      117.32      114.54      4.28 o 
   7   6   3      661.91      691.39     19.17 o 
   8   6   3      300.03      312.46     13.12 o 
   9   6   3       46.15       40.43      4.15 o 
  -9   7   3       19.18       13.67      5.84 o 
  -8   7   3       17.29       12.75      4.24 o 
  -7   7   3       63.38       54.74      6.07 o 
  -6   7   3       27.12       21.88      4.34 o 
  -5   7   3        5.65        6.58      2.13 o 
  -4   7   3       95.39       95.34      3.84 o 
  -3   7   3      527.46      549.47     14.20 o 
  -2   7   3      312.25      312.59      7.32 o 
  -1   7   3      318.63      325.43      7.53 o 
   0   7   3        1.85        3.38      1.12 o 
   1   7   3      227.44      240.54      6.13 o 
   2   7   3        0.00        0.54      1.01 o 
   3   7   3      228.07      209.69      6.16 o 
   4   7   3       74.41       69.75      5.42 o 
   5   7   3      379.18      359.69     12.44 o 
   6   7   3        7.12        6.74      2.98 o 
   7   7   3       13.78        8.69      3.75 o 
   8   7   3       18.34       12.31      4.36 o 
  -8   8   3       36.50       39.22      7.43 o 
  -7   8   3       22.43       15.79      4.30 o 
  -6   8   3       13.16        9.07      3.30 o 
  -5   8   3       11.53        9.80      2.46 o 
  -4   8   3      929.57      991.35     36.30 o 
  -3   8   3      742.69      764.97     14.13 o 
  -2   8   3      190.90      192.99      6.02 o 
  -1   8   3      656.36      674.37     18.86 o 
   0   8   3      702.36      752.65     17.23 o 
   1   8   3      472.85      493.53     13.44 o 
   2   8   3       12.19        6.90      1.74 o 
   3   8   3      413.96      435.91     12.40 o 
   4   8   3      636.56      694.05     18.20 o 
   5   8   3      199.11      188.94      8.58 o 
   6   8   3      126.76      125.55     17.30 o 
   7   8   3      154.15      157.46      8.29 o 
  -7   9   3        0.08       -0.98      2.18 o 
  -6   9   3      113.70       93.62      5.50 o 
  -5   9   3       19.17       13.05      4.33 o 
  -4   9   3       93.17       96.27      5.34 o 
  -3   9   3        0.57        0.70      1.50 o 
  -2   9   3      173.28      181.03      4.67 o 
  -1   9   3       26.83       21.81      5.75 o 
   0   9   3        2.76        4.33      2.00 o 
   1   9   3       63.02       58.12      5.29 o 
   2   9   3       18.62       18.86      4.45 o 
   3   9   3      240.37      240.23     11.04 o 
   4   9   3       24.67       23.25      8.21 o 
   5   9   3        2.45        1.86      2.34 o 
   6   9   3        5.42        5.13      3.29 o 
  -5  10   3       20.78       13.02      5.06 o 
  -4  10   3        0.57       -0.27      1.56 o 
  -3  10   3      239.77      235.71     10.11 o 
  -2  10   3       91.98       78.91      4.34 o 
  -1  10   3        1.65        2.61      1.43 o 
   0  10   3       32.07       31.54      8.85 o 
   1  10   3        4.87        3.82      2.68 o 
   2  10   3        1.33        0.20      2.08 o 
   3  10   3       93.10       93.21     10.30 o 
   4  10   3      166.44      179.43     13.89 o 
  -2  11   3       92.35       89.49      5.86 o 
  -1  11   3        3.09        4.37      3.04 o 
   0  11   3        1.60        3.25      2.16 o 
   1  11   3       11.17        5.86      2.98 o 
 -12   0   4        5.08       -1.09      3.62 o 
 -11   0   4       22.83       15.54      5.81 o 
 -10   0   4      365.02      376.50      6.63 o 
  -9   0   4       36.61       25.23      6.31 o 
  -8   0   4       45.68       44.24     18.27 o 
  -7   0   4     1147.46     1083.91     57.15 o 
  -6   0   4     1245.62     1183.91     44.52 o 
  -5   0   4      643.61      705.13     15.17 o 
  -4   0   4     1439.40     1487.84     19.49 o 
  -3   0   4      370.98      345.89      8.45 o 
  -2   0   4       42.72       51.95      1.16 o 
  -1   0   4      260.88      259.26      4.22 o 
   0   0   4       54.66       53.65      5.02 o 
   1   0   4      450.43      457.40      5.92 o 
   2   0   4      461.05      454.58      8.45 o 
   3   0   4     1746.51     1869.60     29.15 o 
   4   0   4      420.97      427.68      7.78 o 
   5   0   4        0.98        1.63      1.38 o 
   6   0   4      149.79      156.92      6.45 o 
   7   0   4       37.05       31.35      2.62 o 
   8   0   4       27.56       27.84      4.48 o 
   9   0   4      318.95      315.12      9.75 o 
  10   0   4       77.79       88.01      5.63 o 
  11   0   4       11.49       16.61      7.05 o 
 -12   1   4        0.86        0.59      1.91 o 
 -11   1   4        4.95        4.79      2.07 o 
 -10   1   4        0.95        0.76      1.64 o 
  -9   1   4        1.11        2.44      1.54 o 
  -8   1   4        0.38        1.27      1.72 o 
  -7   1   4        2.36        1.37      1.12 o 
  -6   1   4       17.99       12.26      1.69 o 
  -5   1   4        1.64        4.41      1.02 o 
  -4   1   4      260.28      256.91      2.95 o 
  -3   1   4      377.17      379.14      3.37 o 
  -2   1   4     2107.99     1941.29     15.49 o 
  -1   1   4     1106.64     1034.50     19.69 o 
   0   1   4        5.88        5.66      0.89 o 
   1   1   4      145.78      143.46      1.58 o 
   2   1   4       86.08       90.68      1.42 o 
   3   1   4      163.22      169.60      2.26 o 
   4   1   4        0.57        1.36      1.00 o 
   5   1   4      682.30      651.95     11.73 o 
   6   1   4      100.30       96.54      2.51 o 
   7   1   4       38.95       39.01      2.15 o 
   8   1   4      568.86      575.66     12.36 o 
   9   1   4        7.27        6.48      1.86 o 
  10   1   4        4.57        4.20      1.44 o 
  11   1   4        3.53        1.86      1.46 o 
 -12   2   4       17.54       11.40      5.38 o 
 -11   2   4       12.79       12.25      3.80 o 
 -10   2   4       71.31       71.62      4.35 o 
  -9   2   4       42.78       40.28      6.52 o 
  -8   2   4       29.87       30.63      2.60 o 
  -7   2   4      240.69      238.57      5.13 o 
  -6   2   4     1279.33     1266.67     32.71 o 
  -5   2   4       42.69       39.77      1.15 o 
  -4   2   4      693.08      692.84     11.24 o 
  -3   2   4     1072.58     1012.06     12.45 o 
  -2   2   4      548.50      504.84      3.32 o 
  -1   2   4     1228.61     1220.88      8.14 o 
   0   2   4     2290.65     2326.66     16.57 o 
   1   2   4     2896.66     2894.42     37.54 o 
   2   2   4     1718.18     1660.48     23.15 o 
   3   2   4       83.02       89.21      1.56 o 
   4   2   4      831.79      856.99     23.40 o 
   5   2   4      666.13      620.33     13.42 o 
   6   2   4       88.75       81.36      3.40 o 
   7   2   4       25.64       31.03      3.97 o 
   8   2   4       24.20       25.22      3.12 o 
   9   2   4      221.58      229.50      6.47 o 
  10   2   4       42.76       38.96      4.51 o 
  11   2   4        0.31        2.66      1.83 o 
 -11   3   4        4.29        3.61      2.66 o 
 -10   3   4       36.53       26.28     11.33 o 
  -9   3   4      121.65      120.20      4.01 o 
  -8   3   4       94.00       96.43      3.14 o 
  -7   3   4       17.73       16.98      3.43 o 
  -6   3   4      613.48      582.07     11.91 o 
  -5   3   4      129.49      129.38      2.11 o 
  -4   3   4      121.74      120.60      1.80 o 
  -3   3   4        3.83        3.78      0.65 o 
  -2   3   4      470.01      474.17      6.48 o 
  -1   3   4     1496.92     1537.03     15.19 o 
   0   3   4       97.60       94.77      1.17 o 
   1   3   4       26.42       17.04      0.93 o 
   2   3   4        5.88        2.63      1.11 o 
   3   3   4      455.43      461.16      9.14 o 
   4   3   4       15.11       18.37      1.42 o 
   5   3   4      224.25      228.40      5.15 o 
   6   3   4        3.25        2.79      1.69 o 
   7   3   4       94.66       91.80      3.24 o 
   8   3   4      641.56      673.59     14.84 o 
   9   3   4       76.27       75.05      3.51 o 
  10   3   4       51.43       40.11      4.84 o 
 -11   4   4      118.71      145.70     15.05 o 
 -10   4   4        0.80        0.40      3.08 o 
  -9   4   4       52.36       56.29      4.94 o 
  -8   4   4        0.18        0.96      1.52 o 
  -7   4   4       12.98       12.06      2.68 o 
  -6   4   4     1290.42     1335.72     24.67 o 
  -5   4   4        0.80        2.49      0.71 o 
  -4   4   4        9.75       11.16      1.68 o 
  -3   4   4     1475.31     1523.68     19.52 o 
  -2   4   4      931.32      916.64     10.86 o 
  -1   4   4     1121.02     1218.85     29.63 o 
   0   4   4     2459.51     2605.54     24.37 o 
   1   4   4     2639.37     2736.06     39.43 o 
   2   4   4      494.35      516.84     22.40 o 
   3   4   4      171.42      159.41      3.05 o 
   4   4   4      446.78      463.36      9.14 o 
   5   4   4      625.71      615.33     12.03 o 
   6   4   4      202.09      199.12      8.58 o 
   7   4   4       37.12       31.83      2.31 o 
   8   4   4       29.16       29.51      5.10 o 
   9   4   4       89.29       94.86      6.69 o 
  10   4   4        4.86        2.35      1.39 o 
 -11   5   4       55.49       54.48      7.35 o 
 -10   5   4       28.87       20.22     10.63 o 
  -9   5   4      130.09      130.15      6.79 o 
  -8   5   4      237.96      263.86      7.91 o 
  -7   5   4       24.60       30.45      4.04 o 
  -6   5   4     1536.24     1593.39     38.48 o 
  -5   5   4       81.76       77.85      1.59 o 
  -4   5   4      238.54      242.64      4.21 o 
  -3   5   4      240.81      229.21      4.38 o 
  -2   5   4      248.57      299.52      5.49 o 
  -1   5   4      373.90      364.51      5.86 o 
   0   5   4      646.47      644.75      9.26 o 
   1   5   4       51.87       50.91      1.65 o 
   2   5   4       70.91       61.30      1.36 o 
   3   5   4      500.34      488.77     10.13 o 
   4   5   4        0.71        0.92      0.84 o 
   5   5   4      362.54      372.87     13.71 o 
   6   5   4      143.22      147.76      5.13 o 
   7   5   4       89.16       87.98      4.09 o 
   8   5   4        0.06        0.69      1.87 o 
   9   5   4       33.87       24.05      8.09 o 
  10   5   4      308.66      314.66     11.53 o 
 -10   6   4       26.79       13.53      7.64 o 
  -9   6   4       15.22        7.11      5.93 o 
  -8   6   4        9.40        7.83      3.02 o 
  -7   6   4       10.82        7.01      3.31 o 
  -6   6   4      421.10      408.31     10.10 o 
  -5   6   4      926.07      932.84     20.63 o 
  -4   6   4      168.12      158.64      3.80 o 
  -3   6   4      392.35      380.05      5.38 o 
  -2   6   4      317.98      315.71      7.10 o 
  -1   6   4        9.64        9.30      1.64 o 
   0   6   4        0.01        0.89      1.04 o 
   1   6   4      276.53      294.63      6.02 o 
   2   6   4        9.88        6.59      1.37 o 
   3   6   4      128.93      114.00      3.07 o 
   4   6   4       50.65       45.76      3.20 o 
   5   6   4        0.87        2.88      2.10 o 
   6   6   4       61.04       55.91      3.19 o 
   7   6   4       44.07       38.07      3.13 o 
   8   6   4       21.31       15.05      5.37 o 
   9   6   4        0.01        1.62      1.50 o 
  -9   7   4        0.03        0.24      2.57 o 
  -8   7   4       93.52      101.36      6.16 o 
  -7   7   4        1.72        1.79      1.25 o 
  -6   7   4      773.38      797.05     17.95 o 
  -5   7   4       65.89       70.35      2.59 o 
  -4   7   4      169.18      157.24      4.43 o 
  -3   7   4        0.24        1.65      1.27 o 
  -2   7   4      117.29      109.91      3.93 o 
  -1   7   4      824.22      803.62     17.18 o 
   0   7   4      380.98      369.42      8.19 o 
   1   7   4      212.77      215.69      5.69 o 
   2   7   4      528.15      507.68     11.25 o 
   3   7   4      937.15      903.06     42.26 o 
   4   7   4       19.66       20.98      7.08 o 
   5   7   4      134.04      127.18      5.49 o 
   6   7   4       21.65       19.81      7.68 o 
   7   7   4      112.58      106.62      6.45 o 
   8   7   4       41.78       55.53      5.99 o 
  -8   8   4        3.40        3.57      3.18 o 
  -7   8   4        1.31        2.13      1.32 o 
  -6   8   4      118.69      110.39      4.98 o 
  -5   8   4      160.79      143.90      5.49 o 
  -4   8   4      560.96      569.45     15.46 o 
  -3   8   4        3.70        5.80      1.93 o 
  -2   8   4       38.89       42.02      4.39 o 
  -1   8   4      293.14      292.99      5.53 o 
   0   8   4       33.91       40.45      2.64 o 
   1   8   4      158.52      157.15      3.85 o 
   2   8   4        3.45        2.96      1.66 o 
   3   8   4      193.15      177.68      8.67 o 
   4   8   4       14.80        9.12      4.94 o 
   5   8   4       21.56       16.50      7.14 o 
   6   8   4      121.64      128.19      9.35 o 
   7   8   4       14.16        7.53      4.47 o 
  -7   9   4        0.38        2.01      0.98 o 
  -6   9   4       69.62       65.87      3.80 o 
  -5   9   4       74.94       78.90      4.20 o 
  -4   9   4      133.41      139.85      6.98 o 
  -3   9   4       64.04       64.67      3.58 o 
  -2   9   4      134.94      135.72      5.93 o 
  -1   9   4      584.19      613.58     10.00 o 
   0   9   4      119.17      131.25      6.95 o 
   1   9   4        1.30        1.04      1.59 o 
   2   9   4      252.25      251.50     11.60 o 
   3   9   4      192.54      197.60      9.91 o 
   4   9   4        0.66        2.66      1.97 o 
   5   9   4       15.06       10.95      4.00 o 
   6   9   4        0.51        0.08      2.45 o 
  -5  10   4       22.17       17.95      6.51 o 
  -4  10   4       39.57       35.93      3.38 o 
  -3  10   4       26.84       21.71      8.57 o 
  -2  10   4      122.72      130.05     10.93 o 
  -1  10   4       24.07       20.63      8.24 o 
   0  10   4        0.37        2.30      1.73 o 
   1  10   4        0.01       -0.51      2.52 o 
   2  10   4       35.39       32.27      6.38 o 
   3  10   4        3.50        3.55      2.33 o 
   4  10   4        5.41        3.28      2.66 o 
  -1  11   4      157.45      156.84     10.47 o 
   0  11   4       29.50       22.91     15.90 o 
 -12   1   5       53.75       51.70      6.60 o 
 -11   1   5      332.63      338.50     15.34 o 
 -10   1   5      230.26      244.40      9.67 o 
  -9   1   5      234.93      238.68      6.01 o 
  -8   1   5     1089.54     1120.37     25.08 o 
  -7   1   5       22.14       20.40      1.17 o 
  -6   1   5      268.47      243.49      6.17 o 
  -5   1   5        5.44        3.46      0.96 o 
  -4   1   5     1152.54     1066.31     17.71 o 
  -3   1   5     5100.56     5167.36    115.45 o 
  -2   1   5       10.94        5.29      0.80 o 
  -1   1   5        4.51        4.98      0.99 o 
   0   1   5      833.50      790.02      8.39 o 
   1   1   5      699.24      646.46     10.26 o 
   2   1   5        2.48        0.40      0.49 o 
   3   1   5     1824.90     1968.67     29.17 o 
   4   1   5       22.20       19.39      2.26 o 
   5   1   5     1260.46     1246.03     23.24 o 
   6   1   5     1015.36     1036.25     14.07 o 
   7   1   5      850.97      898.07     17.39 o 
   8   1   5        8.26        8.02      2.16 o 
   9   1   5       95.09       90.02      3.73 o 
  10   1   5       31.28       23.58      4.38 o 
  11   1   5        0.03       -0.04      1.78 o 
 -12   2   5       32.63       43.42      6.21 o 
 -11   2   5       42.50       35.77      7.93 o 
 -10   2   5        5.82        3.12      1.93 o 
  -9   2   5       63.32       70.91      3.37 o 
  -8   2   5      221.02      206.88      6.02 o 
  -7   2   5       74.34       67.64      2.73 o 
  -6   2   5      347.91      382.59      8.79 o 
  -5   2   5      237.91      259.98      4.33 o 
  -4   2   5      871.59      915.31      8.92 o 
  -3   2   5     1358.84     1455.26     25.10 o 
  -2   2   5     1021.40     1078.46     10.47 o 
  -1   2   5      997.44     1070.51      8.25 o 
   0   2   5        4.58        4.27      0.96 o 
   1   2   5      607.67      592.61      5.89 o 
   2   2   5        0.40        0.43      0.55 o 
   3   2   5     1301.73     1299.38     21.11 o 
   4   2   5       72.21       80.26      2.53 o 
   5   2   5      195.63      203.24      4.95 o 
   6   2   5     1354.40     1346.79     15.59 o 
   7   2   5        0.62       -1.22      1.59 o 
   8   2   5        8.22        5.11      1.38 o 
   9   2   5        0.00        0.74      1.19 o 
  10   2   5       36.81       38.56      2.47 o 
 -11   3   5       30.78       24.82      7.07 o 
 -10   3   5      198.51      199.85     14.41 o 
  -9   3   5        0.80        2.11      1.14 o 
  -8   3   5      524.40      540.09     12.63 o 
  -7   3   5       13.27       17.52      3.48 o 
  -6   3   5       16.17       17.37      1.36 o 
  -5   3   5       83.83       84.93      2.37 o 
  -4   3   5      676.61      623.66     14.20 o 
  -3   3   5     1467.32     1532.13     15.87 o 
  -2   3   5      965.51     1050.48     12.53 o 
  -1   3   5     2582.38     2720.62     24.21 o 
   0   3   5     1252.95     1192.35     16.41 o 
   1   3   5      564.64      515.60      6.59 o 
   2   3   5      102.65      116.67      2.19 o 
   3   3   5     1480.14     1451.23     24.69 o 
   4   3   5      563.09      578.01     12.70 o 
   5   3   5      697.45      723.64     14.64 o 
   6   3   5        9.05       10.48      2.24 o 
   7   3   5      106.17      108.36      4.50 o 
   8   3   5      193.41      199.92      7.38 o 
   9   3   5        0.19       -0.29      1.19 o 
  10   3   5      275.19      275.59     10.24 o 
 -11   4   5       51.31       37.69     12.58 o 
 -10   4   5       53.21       53.35     13.69 o 
  -9   4   5       10.67       13.13      4.90 o 
  -8   4   5      174.77      171.18      4.67 o 
  -7   4   5       16.56       17.76      1.97 o 
  -6   4   5       17.14       21.12      1.85 o 
  -5   4   5      577.49      539.15      8.80 o 
  -4   4   5       94.96       90.77      1.31 o 
  -3   4   5       90.08       99.51      1.82 o 
  -2   4   5      579.24      547.12      8.05 o 
  -1   4   5       19.97        9.14      1.39 o 
   0   4   5      529.98      544.37      5.33 o 
   1   4   5       18.40       17.77      2.51 o 
   2   4   5        1.00        0.52      0.78 o 
   3   4   5      247.52      230.88      5.77 o 
   4   4   5       62.37       61.98      2.33 o 
   5   4   5       31.72       34.68      3.69 o 
   6   4   5       70.30       73.64      3.37 o 
   7   4   5        1.91        1.13      0.78 o 
   8   4   5       31.32       28.81      6.91 o 
   9   4   5        2.76       -0.25      1.57 o 
  10   4   5       48.91       49.36      5.97 o 
 -11   5   5        1.48        1.50      2.45 o 
 -10   5   5       50.14       38.14     15.86 o 
  -9   5   5       14.07       12.98      5.45 o 
  -8   5   5      368.35      375.24     11.35 o 
  -7   5   5      133.23      129.61      5.09 o 
  -6   5   5       40.21       37.78      1.38 o 
  -5   5   5        8.17        7.43      1.50 o 
  -4   5   5      624.05      607.79     10.66 o 
  -3   5   5      419.95      418.49      7.46 o 
  -2   5   5        7.53       10.02      1.94 o 
  -1   5   5      567.52      615.21     12.42 o 
   0   5   5       35.21       31.79      2.44 o 
   1   5   5       78.36       64.70      1.97 o 
   2   5   5        2.41        2.12      1.02 o 
   3   5   5      131.71      124.15      1.97 o 
   4   5   5        0.06        0.92      1.15 o 
   5   5   5       86.92       95.57      4.77 o 
   6   5   5       47.08       50.32      3.79 o 
   7   5   5       18.83       17.92      4.95 o 
   8   5   5       20.91       16.14      5.30 o 
   9   5   5       81.83       78.05      4.13 o 
 -10   6   5       95.45      107.54      9.08 o 
  -9   6   5        3.43        2.44      1.79 o 
  -8   6   5        0.65       -1.28      1.58 o 
  -7   6   5        0.07        1.09      1.60 o 
  -6   6   5      281.29      263.59      7.12 o 
  -5   6   5      875.97      926.64     20.45 o 
  -4   6   5      316.61      314.70      7.60 o 
  -3   6   5        2.83        4.46      1.05 o 
  -2   6   5     1122.13     1169.56     11.94 o 
  -1   6   5      122.91      118.58      3.60 o 
   0   6   5       73.75       86.69      2.40 o 
   1   6   5      109.35       98.98      2.63 o 
   2   6   5      126.12      126.92      2.48 o 
   3   6   5       45.20       43.05      3.06 o 
   4   6   5       45.62       39.49      3.17 o 
   5   6   5       64.02       63.74      4.45 o 
   6   6   5        5.68        5.88      3.12 o 
   7   6   5       52.02       51.45      5.16 o 
   8   6   5        9.18        6.99      3.27 o 
   9   6   5       11.09        7.51      3.64 o 
  -9   7   5       23.94       15.96      7.02 o 
  -8   7   5       29.73       23.09      9.13 o 
  -7   7   5       94.22       86.23      4.24 o 
  -6   7   5       43.61       40.51      3.07 o 
  -5   7   5       21.35       19.05      4.33 o 
  -4   7   5       26.29       26.16      2.26 o 
  -3   7   5        0.27        0.72      1.07 o 
  -2   7   5       15.13       14.95      3.17 o 
  -1   7   5        7.09        3.99      1.56 o 
   0   7   5        0.11        1.00      0.96 o 
   1   7   5       30.99       22.37      2.29 o 
   2   7   5        8.97        8.03      1.76 o 
   3   7   5       87.05       80.08      3.51 o 
   4   7   5      100.53       92.12      9.22 o 
   5   7   5        0.65        3.17      2.36 o 
   6   7   5       29.40       18.18      8.66 o 
   7   7   5       11.79        6.76      3.72 o 
   8   7   5       18.37       14.07      5.73 o 
  -8   8   5        0.07        1.04      2.26 o 
  -7   8   5       74.23       68.02      3.92 o 
  -6   8   5       28.84       23.01      5.86 o 
  -5   8   5      178.67      177.51      6.41 o 
  -4   8   5        0.38        1.44      1.24 o 
  -3   8   5      175.08      174.36      5.39 o 
  -2   8   5       76.73       75.51      3.65 o 
  -1   8   5      107.94      113.09      3.68 o 
   0   8   5        0.88        0.43      1.08 o 
   1   8   5      170.81      162.30      4.52 o 
   2   8   5      198.07      206.74      6.46 o 
   3   8   5      136.98      160.13      9.81 o 
   4   8   5       54.23       55.91      3.87 o 
   5   8   5      178.54      190.88     10.38 o 
   6   8   5      279.91      304.22     16.71 o 
   7   8   5        1.60        4.00      1.87 o 
  -7   9   5        9.64       11.04      6.31 o 
  -6   9   5       77.07       73.85      5.25 o 
  -5   9   5       22.96       14.29      4.75 o 
  -4   9   5      118.89      111.98      6.43 o 
  -3   9   5       43.85       43.98      3.64 o 
  -2   9   5       27.24       24.30      6.30 o 
  -1   9   5       17.99       15.28      4.28 o 
   0   9   5       14.51       12.34      3.66 o 
   1   9   5      178.49      183.97     14.12 o 
   2   9   5       30.16       29.40      5.62 o 
   3   9   5        3.16        3.87      2.19 o 
   4   9   5      129.51      129.30      8.36 o 
   5   9   5       57.16       57.64      4.93 o 
  -5  10   5       84.52       96.43      5.00 o 
  -4  10   5        1.44        0.71      1.44 o 
  -3  10   5      195.21      175.78      8.52 o 
  -2  10   5        8.60       11.43      3.38 o 
  -1  10   5      179.91      196.01      9.57 o 
   0  10   5       10.79        9.27      2.95 o 
   1  10   5       12.82        6.73      5.30 o 
   2  10   5       75.20       81.76      5.15 o 
   3  10   5      146.33      148.71     11.94 o 
 -12   0   6       16.52       10.45      5.64 o 
 -11   0   6      106.23       96.05      7.15 o 
 -10   0   6      482.92      498.02     11.00 o 
  -9   0   6      133.23      140.56      7.00 o 
  -8   0   6     1463.98     1512.77     44.81 o 
  -7   0   6        1.44        1.71      0.96 o 
  -6   0   6      969.20      956.76     61.96 o 
  -5   0   6     2627.60     2779.44     94.14 o 
  -4   0   6        2.67       17.05      7.04 o 
  -3   0   6     1528.01     1607.36     37.29 o 
  -2   0   6       37.75       47.29      2.96 o 
  -1   0   6     1791.71     1753.35     28.12 o 
   0   0   6     2253.60     2246.57     36.08 o 
   2   0   6      109.65      104.40      4.13 o 
   3   0   6     4923.00     5213.57    153.97 o 
   4   0   6     4009.15     4125.85     17.35 o 
   5   0   6      114.03      117.19      4.55 o 
   6   0   6      214.12      202.02      5.20 o 
   7   0   6      282.35      285.37     10.22 o 
   8   0   6      856.49      887.65     26.18 o 
   9   0   6        4.34        6.89      2.39 o 
  10   0   6      256.25      262.56     12.63 o 
 -12   1   6        0.74        1.19      1.74 o 
 -11   1   6        6.58        3.42      2.45 o 
 -10   1   6        0.20        1.18      2.50 o 
  -9   1   6       20.82       15.67      2.20 o 
  -8   1   6       16.59       10.31      2.69 o 
  -7   1   6       13.34       14.76      1.30 o 
  -6   1   6      364.57      384.58      6.83 o 
  -5   1   6        6.11        5.31      1.40 o 
  -4   1   6      614.13      664.55      7.54 o 
  -3   1   6     1127.92     1143.50     12.39 o 
  -2   1   6        2.20        1.23      0.70 o 
  -1   1   6        0.64       -0.12      0.95 o 
   0   1   6        0.20        0.77      0.86 o 
   1   1   6      145.55      189.76      3.21 o 
   2   1   6      101.93      118.13      1.78 o 
   3   1   6      252.66      272.98      3.79 o 
   4   1   6       92.50       89.47      2.19 o 
   5   1   6      146.35      135.05      2.23 o 
   6   1   6      104.86      103.84      2.73 o 
   7   1   6      137.88      134.83      4.04 o 
   8   1   6       55.24       61.39      3.11 o 
   9   1   6        2.21        2.39      1.01 o 
  10   1   6       29.76       21.83      7.12 o 
 -12   2   6       96.71       98.04     11.46 o 
 -11   2   6       16.08       13.58      4.63 o 
 -10   2   6       48.45       49.13      7.10 o 
  -9   2   6       44.40       43.62      7.03 o 
  -8   2   6      393.39      405.58      9.25 o 
  -7   2   6      394.89      414.09      5.89 o 
  -6   2   6      214.99      202.02      4.41 o 
  -5   2   6      565.32      611.05      8.76 o 
  -4   2   6       60.38       75.66      1.32 o 
  -3   2   6       13.05        9.28      1.23 o 
  -2   2   6      178.55      229.84      3.63 o 
  -1   2   6      314.31      289.29      3.03 o 
   0   2   6      303.93      294.64      6.00 o 
   1   2   6     1221.28     1288.92     28.25 o 
   2   2   6      112.52      107.97      2.59 o 
   3   2   6     1829.63     1854.79     31.30 o 
   4   2   6      611.95      603.12     12.97 o 
   5   2   6        7.42        7.44      1.78 o 
   6   2   6       39.83       33.18      2.58 o 
   7   2   6      351.56      349.86      8.09 o 
   8   2   6     1090.67     1158.62      7.32 o 
   9   2   6       13.41       15.00      4.36 o 
  10   2   6      192.80      206.47      9.54 o 
 -11   3   6        3.91        4.70      3.80 o 
 -10   3   6        7.36        6.29      4.45 o 
  -9   3   6        3.89        4.29      2.35 o 
  -8   3   6       14.70       12.64      2.68 o 
  -7   3   6       27.57       23.34      3.15 o 
  -6   3   6      130.85      137.07      2.31 o 
  -5   3   6       27.65       26.82      1.08 o 
  -4   3   6      114.50      139.92      2.39 o 
  -3   3   6      567.17      629.81     10.11 o 
  -2   3   6      902.87      930.86     10.10 o 
  -1   3   6      158.65      169.16      2.61 o 
   0   3   6       95.37       99.12      1.79 o 
   1   3   6       15.18        9.62      1.86 o 
   2   3   6      407.99      443.32     20.28 o 
   3   3   6        0.06        3.21      2.20 o 
   4   3   6        1.48        0.89      0.94 o 
   5   3   6       76.44       68.46      5.24 o 
   6   3   6       36.06       36.39      2.40 o 
   7   3   6      371.51      389.41     12.49 o 
   8   3   6       42.41       45.52      2.95 o 
   9   3   6        6.32        6.03      2.91 o 
  10   3   6       30.43       22.67     10.59 o 
 -11   4   6        7.22        7.43      3.48 o 
 -10   4   6       18.73       15.23      6.60 o 
  -9   4   6        4.50        5.15      2.57 o 
  -8   4   6        0.65        0.89      1.15 o 
  -7   4   6      648.68      684.17     15.46 o 
  -6   4   6      116.20      111.47      2.82 o 
  -5   4   6       14.70       12.08      1.16 o 
  -4   4   6       24.81       21.29      0.90 o 
  -3   4   6        0.40        2.06      0.74 o 
  -2   4   6       68.49       84.18      2.49 o 
  -1   4   6       28.88       21.23      1.87 o 
   0   4   6      215.13      212.32      4.68 o 
   1   4   6       11.27        6.96      2.32 o 
   2   4   6       52.80       48.85      2.04 o 
   3   4   6      296.01      302.67      7.66 o 
   4   4   6       61.04       61.06      3.18 o 
   5   4   6       78.17       71.06      2.67 o 
   6   4   6       45.11       39.86      2.05 o 
   7   4   6       24.27       23.26      4.54 o 
   8   4   6      494.93      525.34     23.35 o 
   9   4   6       10.26        8.51      3.72 o 
 -10   5   6        1.88        4.17      3.23 o 
  -9   5   6       12.69       13.97      4.07 o 
  -8   5   6       35.63       25.00      8.24 o 
  -7   5   6      221.60      223.45      5.27 o 
  -6   5   6      481.05      478.96      9.71 o 
  -5   5   6       86.76       92.28      2.21 o 
  -4   5   6      399.08      412.00      6.15 o 
  -3   5   6      316.94      319.50      5.61 o 
  -2   5   6      713.00      763.37     14.27 o 
  -1   5   6      103.69       96.94      2.32 o 
   0   5   6       92.76       96.45      2.13 o 
   1   5   6      411.01      392.00      9.33 o 
   2   5   6      360.45      360.66      8.84 o 
   3   5   6      384.06      389.52      7.83 o 
   4   5   6        5.67        6.54      2.45 o 
   5   5   6        2.45        0.69      2.12 o 
   6   5   6      239.20      234.36      9.32 o 
   7   5   6       36.24       32.03      2.96 o 
   8   5   6        0.41        1.25      1.46 o 
   9   5   6       23.34       20.91      7.47 o 
 -10   6   6        8.45        5.65      4.00 o 
  -9   6   6        0.32        1.91      2.06 o 
  -8   6   6        1.29       -0.49      3.14 o 
  -7   6   6        0.05        1.28      0.97 o 
  -6   6   6      126.89      131.25      3.41 o 
  -5   6   6       36.38       32.71      3.43 o 
  -4   6   6        8.87        6.62      1.66 o 
  -3   6   6      158.29      164.27      3.89 o 
  -2   6   6        0.08        1.40      0.97 o 
  -1   6   6       48.66       51.77      3.13 o 
   0   6   6      303.44      312.39      5.87 o 
   1   6   6      155.33      154.11      3.87 o 
   2   6   6       79.96       71.94      3.09 o 
   3   6   6      145.80      152.63      5.77 o 
   4   6   6        0.73        1.41      1.49 o 
   5   6   6        0.17        2.51      1.39 o 
   6   6   6       45.91       40.00      4.56 o 
   7   6   6       50.28       50.23      3.70 o 
   8   6   6       10.29        8.92      6.36 o 
  -9   7   6      120.05      122.76      8.75 o 
  -8   7   6       43.82       35.65      9.55 o 
  -7   7   6       68.12       68.51      3.65 o 
  -6   7   6      302.89      314.00      8.52 o 
  -5   7   6       73.54       69.71      2.92 o 
  -4   7   6        6.01        6.11      1.67 o 
  -3   7   6      137.03      125.68      6.40 o 
  -2   7   6      140.64      147.28      5.74 o 
  -1   7   6       35.26       34.69      1.72 o 
   0   7   6       25.15       30.17      2.60 o 
   1   7   6      289.85      295.73      7.51 o 
   2   7   6      270.73      259.97      8.06 o 
   3   7   6       31.12       26.74      8.36 o 
   4   7   6      205.65      199.10      5.18 o 
   5   7   6      164.72      176.21      8.47 o 
   6   7   6       91.09       91.75      6.80 o 
   7   7   6        0.11        2.16      2.01 o 
  -8   8   6       16.08        8.77      4.59 o 
  -7   8   6       17.13       13.85      5.07 o 
  -6   8   6        0.15        1.35      1.30 o 
  -5   8   6        3.34        1.39      1.40 o 
  -4   8   6       58.13       65.79      3.61 o 
  -3   8   6        0.26        0.37      1.83 o 
  -2   8   6        9.04        9.22      2.37 o 
  -1   8   6       67.82       65.05      2.36 o 
   0   8   6       37.25       41.66      2.58 o 
   1   8   6        9.97        7.99      1.69 o 
   2   8   6       52.76       53.86      5.52 o 
   3   8   6       13.28       11.23      4.04 o 
   4   8   6       51.62       63.38      5.16 o 
   5   8   6        3.17        3.40      2.10 o 
   6   8   6        0.03        0.54      2.14 o 
  -7   9   6       24.06       13.31      6.40 o 
  -6   9   6        1.96        5.33      3.03 o 
  -5   9   6       15.43       13.38      4.68 o 
  -4   9   6       58.45       50.95      4.58 o 
  -3   9   6       61.99       58.93      3.47 o 
  -2   9   6      231.75      261.71     12.00 o 
  -1   9   6       45.68       52.66      3.40 o 
   0   9   6       48.20       51.84      3.08 o 
   1   9   6       84.82       89.79      6.04 o 
   2   9   6      188.61      212.89     11.79 o 
   3   9   6        4.45        5.14      3.15 o 
   4   9   6       28.50       22.06     10.85 o 
   5   9   6       33.91       28.64      8.86 o 
  -4  10   6       39.60       45.64      3.14 o 
  -3  10   6      119.49      120.09      7.36 o 
  -2  10   6       10.47        6.84      3.22 o 
  -1  10   6      179.44      198.33      9.48 o 
   0  10   6       78.52       79.32      5.76 o 
   1  10   6       25.97       28.86      4.83 o 
   2  10   6       63.12       63.59     14.44 o 
   3  10   6      148.57      158.16     11.64 o 
 -12   1   7        0.10        0.33      2.03 o 
 -11   1   7       74.47       72.66      5.32 o 
 -10   1   7      267.49      272.75     10.81 o 
  -9   1   7        8.21        8.94      2.97 o 
  -8   1   7      440.36      437.09     11.80 o 
  -7   1   7       28.28       27.18      1.07 o 
  -6   1   7      105.76      107.21      3.99 o 
  -5   1   7      433.59      456.30      8.44 o 
  -4   1   7     1247.18     1228.49     14.88 o 
  -3   1   7       67.35       76.06      2.15 o 
  -2   1   7      655.03      648.99     11.01 o 
  -1   1   7     4827.55     4944.18    105.34 o 
   0   1   7      700.26      771.60     18.17 o 
   1   1   7     1386.43     1537.72     38.73 o 
   2   1   7      689.68      683.99     15.92 o 
   3   1   7      919.92      990.47     24.88 o 
   4   1   7      583.55      578.76     11.20 o 
   5   1   7        7.49       10.82      2.09 o 
   6   1   7     1744.54     1829.27     22.50 o 
   7   1   7        0.30       -0.39      1.12 o 
   8   1   7        4.82        2.22      1.19 o 
   9   1   7       85.12       88.00      6.03 o 
  10   1   7       19.56       13.24      5.11 o 
 -12   2   7       35.41       30.29      5.41 o 
 -11   2   7        8.95        6.20      3.52 o 
 -10   2   7      227.25      235.54      8.74 o 
  -9   2   7       33.20       26.42      6.37 o 
  -8   2   7      215.28      225.03      8.55 o 
  -7   2   7      228.73      225.17      6.08 o 
  -6   2   7      460.58      487.46     10.30 o 
  -5   2   7     1398.33     1519.64     19.59 o 
  -4   2   7      222.94      248.86      4.32 o 
  -3   2   7      189.54      185.02      2.32 o 
  -2   2   7      323.57      351.74      9.30 o 
  -1   2   7     1011.69     1049.50     32.78 o 
   0   2   7       34.63       34.13      2.85 o 
   1   2   7       67.61       58.88      1.33 o 
   2   2   7      327.01      342.83      7.46 o 
   3   2   7       38.07       32.69      2.01 o 
   4   2   7      148.13      148.63      3.17 o 
   5   2   7      658.78      675.88     11.55 o 
   6   2   7       38.57       31.62      1.84 o 
   7   2   7       26.38       22.28      3.70 o 
   8   2   7      144.12      127.54      6.39 o 
   9   2   7        1.74        1.83      1.72 o 
  10   2   7       33.16       37.61      8.69 o 
 -11   3   7        8.94       10.85      5.79 o 
 -10   3   7      174.61      172.36     10.89 o 
  -9   3   7      179.63      178.74      6.11 o 
  -8   3   7       66.27       65.27      5.55 o 
  -7   3   7       69.83       60.52      2.29 o 
  -6   3   7        0.04        0.88      0.60 o 
  -5   3   7      575.37      604.85     10.99 o 
  -4   3   7      906.98      917.26     15.94 o 
  -3   3   7      229.21      236.34      5.33 o 
  -2   3   7       19.74       20.05      0.89 o 
  -1   3   7     1240.47     1306.43     20.33 o 
   0   3   7        8.46       11.13      1.44 o 
   1   3   7      168.41      161.30      2.79 o 
   2   3   7        0.41        0.92      0.57 o 
   3   3   7      480.88      490.36     14.11 o 
   4   3   7     1398.85     1404.85     22.85 o 
   5   3   7      911.16      911.64     20.08 o 
   6   3   7      860.04      881.82     20.64 o 
   7   3   7       72.90       74.83      3.83 o 
   8   3   7       77.87       74.80      2.94 o 
   9   3   7        7.70        5.14      2.37 o 
 -11   4   7        0.06        0.35      3.99 o 
 -10   4   7       62.18       60.98     13.51 o 
  -9   4   7        1.95        3.44      1.76 o 
  -8   4   7        2.79        2.92      2.10 o 
  -7   4   7       24.64       31.07      2.04 o 
  -6   4   7        0.09        0.24      0.75 o 
  -5   4   7       36.67       39.20      1.97 o 
  -4   4   7      121.41      122.30      1.33 o 
  -3   4   7      285.19      294.57      5.15 o 
  -2   4   7      427.60      421.95      7.87 o 
  -1   4   7       86.01       90.70      2.30 o 
   0   4   7      535.34      568.16     12.34 o 
   1   4   7      801.66      754.62     18.33 o 
   2   4   7      780.91      778.23     19.60 o 
   3   4   7      135.63      130.14      4.25 o 
   4   4   7       10.01       11.09      3.67 o 
   5   4   7     1217.81     1270.78     38.59 o 
   6   4   7      192.57      201.12      6.89 o 
   7   4   7        0.03        1.28      0.86 o 
   8   4   7       45.70       51.05      5.17 o 
   9   4   7       19.07       14.53      4.14 o 
 -10   5   7       15.00       12.53      5.90 o 
  -9   5   7       10.38        7.92      3.76 o 
  -8   5   7       25.85       27.72      7.52 o 
  -7   5   7       24.19       20.93      1.69 o 
  -6   5   7       14.86       10.49      2.26 o 
  -5   5   7      603.11      618.25     16.46 o 
  -4   5   7       72.58       70.87      4.19 o 
  -3   5   7        6.27        5.37      1.10 o 
  -2   5   7      627.55      651.07     14.52 o 
  -1   5   7      571.97      595.07     11.87 o 
   0   5   7       42.09       39.66      2.42 o 
   1   5   7        1.24        3.39      2.25 o 
   2   5   7       17.61       15.83      3.94 o 
   3   5   7      356.29      357.14     10.11 o 
   4   5   7      740.37      740.79     42.79 o 
   5   5   7      105.95      100.95      5.42 o 
   6   5   7       66.70       68.11      3.14 o 
   7   5   7       36.84       32.41      9.73 o 
   8   5   7        3.71        1.62      1.92 o 
   9   5   7       47.43       33.22     12.79 o 
 -10   6   7       30.48       23.56     11.70 o 
  -9   6   7       28.39       18.24      8.69 o 
  -8   6   7      184.04      181.96     11.81 o 
  -7   6   7        7.98       10.38      3.59 o 
  -6   6   7        0.93        2.06      0.99 o 
  -5   6   7        2.63        1.12      1.49 o 
  -4   6   7        1.57        1.20      1.01 o 
  -3   6   7      105.89      104.71      2.59 o 
  -2   6   7      506.91      523.56     11.67 o 
  -1   6   7        0.99        3.88      1.27 o 
   0   6   7      227.99      235.71      6.82 o 
   1   6   7      306.43      319.91      8.64 o 
   2   6   7        9.54        8.27      2.11 o 
   3   6   7       28.60       24.98      6.02 o 
   4   6   7       41.02       41.83      7.41 o 
   5   6   7      171.47      160.72      7.13 o 
   6   6   7       74.91       77.85      7.00 o 
   7   6   7        1.69        0.71      3.65 o 
   8   6   7       20.59       19.62      8.53 o 
  -9   7   7        7.69        6.14      5.39 o 
  -8   7   7       35.42       31.26     12.40 o 
  -7   7   7       27.14       20.55      8.39 o 
  -6   7   7       18.23       13.71      3.87 o 
  -5   7   7       60.78       51.00      2.31 o 
  -4   7   7        4.60        3.12      1.71 o 
  -3   7   7        0.48        0.34      1.22 o 
  -2   7   7      133.69      134.09      4.61 o 
  -1   7   7       39.93       42.41      2.52 o 
   0   7   7      120.49      127.66      3.98 o 
   1   7   7      189.89      176.12      5.91 o 
   2   7   7        0.98        2.09      1.60 o 
   3   7   7       29.83       33.67      4.04 o 
   4   7   7       47.98       43.72      3.84 o 
   5   7   7       50.39       51.76      4.77 o 
   6   7   7        0.20       -0.35      2.84 o 
   7   7   7        7.62        4.33      2.41 o 
  -8   8   7       14.48       10.66      7.28 o 
  -7   8   7       73.41       85.81      4.70 o 
  -6   8   7      157.48      177.14      8.13 o 
  -5   8   7      127.61      132.77      6.57 o 
  -4   8   7       87.92       91.84      4.58 o 
  -3   8   7      206.36      227.18      4.22 o 
  -2   8   7      127.45      123.61      4.41 o 
  -1   8   7        0.10        0.15      0.80 o 
   0   8   7      116.38      112.80      2.76 o 
   1   8   7       96.92      102.34      4.31 o 
   2   8   7       44.58       39.86      6.56 o 
   3   8   7       18.69       14.36      5.56 o 
   4   8   7       20.33       13.10      3.80 o 
   5   8   7       27.12       22.60      8.68 o 
   6   8   7      109.77      116.34      6.72 o 
  -6   9   7       14.62       14.17      6.12 o 
  -5   9   7      101.17      112.46      5.39 o 
  -4   9   7        5.60        1.62      2.04 o 
  -3   9   7      167.72      185.08      8.16 o 
  -2   9   7      100.62      106.79      6.74 o 
  -1   9   7       45.79       47.74      3.97 o 
   0   9   7       10.83        9.42      4.16 o 
   1   9   7        0.86        1.60      1.49 o 
   2   9   7       16.04        8.53      4.04 o 
   3   9   7        8.74        9.63      4.36 o 
   4   9   7       93.05       80.57      8.05 o 
  -4  10   7      137.75      144.54      8.11 o 
  -3  10   7      171.06      191.68     12.59 o 
  -2  10   7        7.18        5.73      2.36 o 
  -1  10   7        0.68        1.27      1.60 o 
   0  10   7       63.44       68.00      7.27 o 
   1  10   7      131.34      135.87     11.38 o 
   2  10   7      102.92      116.67      8.61 o 
 -12   0   8        5.64        4.76      2.40 o 
 -11   0   8        2.05       -0.16      3.28 o 
 -10   0   8      338.35      345.33     14.94 o 
  -9   0   8      530.99      602.77     27.92 o 
  -8   0   8      330.15      320.10     16.30 o 
  -7   0   8       11.74       13.04      7.47 o 
  -6   0   8      805.97      836.03     40.64 o 
  -5   0   8        0.58        0.62      4.52 o 
  -4   0   8       51.44       60.30      5.79 o 
  -3   0   8      575.78      611.44     26.62 o 
  -2   0   8      739.86      763.78     16.41 o 
  -1   0   8      234.95      207.83     11.28 o 
   0   0   8       16.57       22.86      3.38 o 
   2   0   8      555.48      548.05     19.69 o 
   3   0   8      974.61      921.88     40.29 o 
   4   0   8       55.00       65.50      1.42 o 
   5   0   8       18.30       16.22      1.62 o 
   6   0   8      658.20      607.61     20.48 o 
   7   0   8       41.31       36.52      4.71 o 
   8   0   8        1.22        6.67      3.75 o 
   9   0   8       19.73       19.70      4.58 o 
  10   0   8       14.59       12.94      6.09 o 
 -12   1   8       11.96        6.14      2.25 o 
 -11   1   8        2.05        3.71      2.43 o 
 -10   1   8        2.56        3.26      1.82 o 
  -9   1   8        4.21        2.81      2.06 o 
  -8   1   8      147.39      146.47      5.85 o 
  -7   1   8      154.26      164.12      6.44 o 
  -6   1   8       18.34       17.06      2.47 o 
  -5   1   8      112.40      119.33      2.50 o 
  -4   1   8       26.91       25.07      1.21 o 
  -3   1   8      200.58      209.56      3.09 o 
  -2   1   8      361.24      350.03      7.92 o 
  -1   1   8       34.17       35.30      1.64 o 
   0   1   8        2.33        2.60      1.33 o 
   1   1   8      133.05      140.17      3.17 o 
   2   1   8        3.01        3.22      0.93 o 
   3   1   8       12.51       15.91      4.32 o 
   4   1   8      130.21      124.95      2.20 o 
   5   1   8       88.28       87.92      1.95 o 
   6   1   8        0.62        1.38      0.76 o 
   7   1   8       59.76       58.87      5.33 o 
   8   1   8        1.35        2.11      2.07 o 
   9   1   8       28.87       35.44      4.28 o 
 -11   2   8        4.47        1.91      2.46 o 
 -10   2   8        0.05        2.54      2.64 o 
  -9   2   8      230.30      232.75      6.17 o 
  -8   2   8       44.29       31.00      6.96 o 
  -7   2   8      104.34       98.08      6.04 o 
  -6   2   8      497.64      506.83      7.87 o 
  -5   2   8      406.52      401.16      7.40 o 
  -4   2   8      109.55      102.44      2.10 o 
  -3   2   8      497.35      556.98     11.44 o 
  -2   2   8      409.50      426.77     11.61 o 
  -1   2   8      872.62      767.07     15.83 o 
   0   2   8      273.66      282.80      7.25 o 
   1   2   8      695.33      736.58     13.24 o 
   2   2   8      924.25      992.55     23.74 o 
   3   2   8        0.93        1.55      0.38 o 
   4   2   8      217.90      223.40      3.97 o 
   5   2   8        3.28        2.09      0.89 o 
   6   2   8       78.07       77.31      2.27 o 
   7   2   8        0.59        1.25      1.07 o 
   8   2   8       17.31       12.84      5.15 o 
   9   2   8       15.78       14.86      6.67 o 
 -11   3   8        3.96        3.17      2.44 o 
 -10   3   8        0.22       -1.38      4.25 o 
  -9   3   8        7.32        5.70      1.67 o 
  -8   3   8       50.93       66.45      5.38 o 
  -7   3   8      198.52      217.69      6.91 o 
  -6   3   8        1.53        1.32      1.21 o 
  -5   3   8       66.70       81.96      4.95 o 
  -4   3   8       45.95       45.26      2.27 o 
  -3   3   8      308.98      323.04      9.01 o 
  -2   3   8       40.54       36.63      1.25 o 
  -1   3   8       45.96       35.72      1.41 o 
   0   3   8      537.07      530.21     15.58 o 
   1   3   8      696.66      694.86     19.42 o 
   2   3   8       17.45       14.87      1.75 o 
   3   3   8      703.10      700.73     27.50 o 
   4   3   8      756.04      741.17     20.24 o 
   5   3   8       11.95        8.56      2.54 o 
   6   3   8        0.76        1.03      0.78 o 
   7   3   8      105.64       99.88      5.54 o 
   8   3   8       75.48       82.60      5.11 o 
   9   3   8      101.70      110.72      5.96 o 
 -11   4   8       33.45       24.92      9.17 o 
 -10   4   8      187.20      211.10     10.40 o 
  -9   4   8       38.14       38.23      4.50 o 
  -8   4   8       10.42        8.85      3.19 o 
  -7   4   8      409.57      433.74     13.23 o 
  -6   4   8       33.55       29.59      2.27 o 
  -5   4   8      153.47      159.98      5.79 o 
  -4   4   8        2.07        1.42      0.67 o 
  -3   4   8      328.56      363.54      6.80 o 
  -2   4   8       64.97       57.84      2.17 o 
  -1   4   8      362.87      330.58     21.76 o 
   0   4   8        3.26        3.76      1.24 o 
   1   4   8      535.58      523.38     11.06 o 
   2   4   8      923.18      935.84     14.61 o 
   3   4   8      539.37      549.53     18.57 o 
   4   4   8      173.42      158.11      5.49 o 
   5   4   8        2.46       -0.16      2.67 o 
   6   4   8        6.00        4.22      2.08 o 
   7   4   8       15.59       13.69      4.33 o 
   8   4   8        9.22        9.80      7.39 o 
   9   4   8        3.37        4.30      3.64 o 
 -10   5   8       16.27       15.03     10.91 o 
  -9   5   8       24.53       17.28      5.80 o 
  -8   5   8        9.35        6.58      3.29 o 
  -7   5   8      204.15      217.66      7.42 o 
  -6   5   8      114.77      113.27      3.19 o 
  -5   5   8        4.52        2.79      1.27 o 
  -4   5   8      337.51      360.32      7.62 o 
  -3   5   8      551.52      584.43     11.21 o 
  -2   5   8       79.99       92.59      4.85 o 
  -1   5   8        1.29        2.18      1.93 o 
   0   5   8      744.98      752.20     11.10 o 
   1   5   8      788.86      741.43     24.66 o 
   2   5   8      444.96      442.97     11.78 o 
   3   5   8     1812.74     1792.98     37.18 o 
   4   5   8      256.60      254.11      7.68 o 
   5   5   8      186.05      191.95      6.20 o 
   6   5   8        9.19        3.00      2.50 o 
   7   5   8        0.48       -1.21      2.62 o 
   8   5   8      224.50      235.75     13.31 o 
  -9   6   8       74.23       66.93      8.00 o 
  -8   6   8        0.75        0.11      2.07 o 
  -7   6   8       90.01       79.83      3.92 o 
  -6   6   8       38.91       37.59      2.68 o 
  -5   6   8        0.47        0.20      1.06 o 
  -4   6   8      250.73      247.97      5.73 o 
  -3   6   8      166.39      169.40      5.20 o 
  -2   6   8       18.73       18.98      3.05 o 
  -1   6   8       14.54        9.82      1.68 o 
   0   6   8      152.36      142.54      4.85 o 
   1   6   8      258.27      275.12      8.31 o 
   2   6   8       21.81       21.97      5.13 o 
   3   6   8        8.38        5.74      2.11 o 
   4   6   8       58.98       51.82      5.55 o 
   5   6   8       11.46        7.23      4.43 o 
   6   6   8       32.15       25.09      9.38 o 
   7   6   8       46.97       51.84      4.29 o 
  -9   7   8        0.80        3.57      2.80 o 
  -8   7   8       68.92       88.73     17.44 o 
  -7   7   8      586.07      645.00     28.10 o 
  -6   7   8       63.65       58.34      5.22 o 
  -5   7   8       57.55       65.82      2.26 o 
  -4   7   8      545.67      568.67     12.89 o 
  -3   7   8      354.12      393.45      8.69 o 
  -2   7   8        3.84        2.29      1.41 o 
  -1   7   8       11.26        7.79      2.04 o 
   0   7   8       16.90       17.31      4.13 o 
   1   7   8      371.10      368.63      8.37 o 
   2   7   8      667.24      701.46     17.24 o 
   3   7   8      138.23      125.50      5.48 o 
   4   7   8       79.32       81.06      4.95 o 
   5   7   8       90.98      107.39      6.84 o 
   6   7   8       11.81        9.21      3.81 o 
   7   7   8        0.25        1.71      1.75 o 
  -7   8   8        4.89        4.94      2.24 o 
  -6   8   8       47.71       43.72      6.99 o 
  -5   8   8      144.23      142.37      8.97 o 
  -4   8   8       13.90        8.92      2.35 o 
  -3   8   8        1.47        0.84      1.25 o 
  -2   8   8       47.15       59.85      9.33 o 
  -1   8   8        4.23        1.48      3.17 o 
   0   8   8        2.37        2.88      1.59 o 
   1   8   8        3.18        4.14      2.42 o 
   2   8   8      226.59      222.68     13.61 o 
   3   8   8        2.11        3.16      2.54 o 
   4   8   8      124.04      109.77      7.07 o 
   5   8   8        0.00       -0.31      2.48 o 
  -6   9   8        8.51        4.00      3.34 o 
  -5   9   8      152.76      171.07     11.59 o 
  -4   9   8       54.04       61.47      3.43 o 
  -3   9   8       16.82       14.65      4.54 o 
  -2   9   8        6.86        7.94      3.11 o 
  -1   9   8       90.58       82.30      5.25 o 
   0   9   8        0.28        1.55      2.40 o 
   1   9   8      184.28      196.85     11.85 o 
   2   9   8       34.17       25.32     10.08 o 
   3   9   8       13.71        9.81      5.17 o 
   4   9   8      385.78      404.32     20.01 o 
  -3  10   8        3.70        3.40      1.56 o 
  -2  10   8        4.48        3.51      1.66 o 
  -1  10   8       17.13       11.85      7.69 o 
   0  10   8        5.03        4.29      2.82 o 
   1  10   8       35.97       23.41     13.85 o 
 -11   1   9       43.74       37.80      6.52 o 
 -10   1   9      115.25      126.97      9.57 o 
  -9   1   9       32.88       31.81     11.30 o 
  -8   1   9       81.43       75.35      4.46 o 
  -7   1   9       49.19       47.28      9.05 o 
  -6   1   9       88.86       84.71      1.99 o 
  -5   1   9       16.05       12.67      1.48 o 
  -4   1   9       18.79       16.90      1.85 o 
  -3   1   9      325.12      293.49      4.58 o 
  -2   1   9      232.40      247.07      5.01 o 
  -1   1   9      121.46      106.43      3.83 o 
   0   1   9      108.32      119.78      5.20 o 
   1   1   9      633.12      631.68     15.99 o 
   2   1   9      837.22      829.04     37.44 o 
   3   1   9        1.31        3.03      1.57 o 
   4   1   9      111.43       93.19      3.94 o 
   5   1   9      251.23      245.36      7.57 o 
   6   1   9      126.44      140.07      5.60 o 
   7   1   9       98.43       99.67      5.14 o 
   8   1   9        4.69        7.62      2.32 o 
   9   1   9       35.83       34.25     11.01 o 
 -11   2   9       44.41       49.49     10.53 o 
 -10   2   9       28.13       21.80      6.27 o 
  -9   2   9        3.50        3.36      2.98 o 
  -8   2   9        0.17        1.35      2.65 o 
  -7   2   9       20.92       19.77      5.15 o 
  -6   2   9       88.85       90.14      3.15 o 
  -5   2   9       78.77       85.26      2.88 o 
  -4   2   9      530.27      563.10     11.59 o 
  -3   2   9      385.94      398.29      8.61 o 
  -2   2   9       13.45       13.71      1.09 o 
  -1   2   9      568.67      630.97     19.15 o 
   0   2   9      172.88      162.70      7.28 o 
   1   2   9      197.20      203.66      5.65 o 
   2   2   9        2.06        2.78      2.12 o 
   3   2   9        1.44        1.67      2.18 o 
   4   2   9      160.62      161.86      5.38 o 
   5   2   9        6.94        7.31      1.87 o 
   6   2   9       30.33       32.95      4.36 o 
   7   2   9       35.80       47.54      6.81 o 
   8   2   9       90.41      104.93      5.56 o 
   9   2   9       98.73      122.93      7.48 o 
 -11   3   9       26.45       32.04      6.24 o 
 -10   3   9       17.97       15.08      6.49 o 
  -9   3   9        0.03        2.32      2.52 o 
  -8   3   9        0.01        0.98      1.96 o 
  -7   3   9       59.54       62.90      3.80 o 
  -6   3   9      337.99      339.89      8.00 o 
  -5   3   9        4.61        2.21      1.02 o 
  -4   3   9       92.40       87.24      1.42 o 
  -3   3   9      225.93      212.54      4.41 o 
  -2   3   9      619.08      608.33     12.21 o 
  -1   3   9        3.58        5.14      1.18 o 
   0   3   9       46.63       46.71      3.06 o 
   1   3   9        9.46        8.24      1.45 o 
   2   3   9       46.09       45.69      3.36 o 
   3   3   9      866.34      932.65     36.65 o 
   4   3   9       98.10       94.94      6.72 o 
   5   3   9       37.52       29.32      7.62 o 
   6   3   9      192.78      191.55      5.63 o 
   7   3   9       22.46       18.90      5.37 o 
   8   3   9       44.16       42.31      3.29 o 
   9   3   9       11.75        8.59      5.01 o 
 -10   4   9        6.45        4.39      2.75 o 
  -9   4   9       51.47       63.92      8.09 o 
  -8   4   9       33.88       34.01      8.31 o 
  -7   4   9      142.30      136.29      4.64 o 
  -6   4   9       51.18       42.47      5.20 o 
  -5   4   9      158.65      168.01      4.92 o 
  -4   4   9      120.83      119.88      4.21 o 
  -3   4   9      264.52      236.86      4.22 o 
  -2   4   9       91.52       87.71      2.32 o 
  -1   4   9      906.63      917.43     21.78 o 
   0   4   9      295.15      278.53      6.14 o 
   1   4   9      602.51      611.33     14.20 o 
   2   4   9      169.72      168.51      6.11 o 
   3   4   9       45.80       37.62      3.61 o 
   4   4   9      395.59      372.29     11.43 o 
   5   4   9        0.72        0.18      1.95 o 
   6   4   9      279.39      283.18     12.65 o 
   7   4   9      212.33      207.39     11.13 o 
   8   4   9        1.90        2.92      2.13 o 
 -10   5   9        1.45        3.73      3.10 o 
  -9   5   9        0.43        2.04      2.57 o 
  -8   5   9        2.66       -3.60      3.60 o 
  -7   5   9        3.14        1.73      1.69 o 
  -6   5   9        2.02        2.42      1.37 o 
  -5   5   9        0.09        0.44      0.99 o 
  -4   5   9        7.86        5.12      2.12 o 
  -3   5   9        4.44        8.82      2.11 o 
  -2   5   9       33.40       27.82      5.23 o 
  -1   5   9      115.16      126.15      5.42 o 
   0   5   9       63.46       64.70      3.26 o 
   1   5   9       51.23       50.18      3.16 o 
   2   5   9       14.09        9.75      2.90 o 
   3   5   9      109.14      110.80      5.00 o 
   4   5   9       10.79        9.37      3.22 o 
   5   5   9        2.14        0.48      1.99 o 
   6   5   9      131.73      119.52      6.73 o 
   7   5   9       33.33       22.94     10.39 o 
   8   5   9        1.06        0.18      2.22 o 
  -9   6   9      320.38      364.91      9.31 o 
  -8   6   9       35.22       47.25      7.93 o 
  -7   6   9       22.72       17.95      5.23 o 
  -6   6   9       75.47       79.83      3.75 o 
  -5   6   9      459.48      488.26     13.48 o 
  -4   6   9       33.77       33.43      2.26 o 
  -3   6   9      295.39      259.63      7.08 o 
  -2   6   9       98.53      100.34      6.54 o 
  -1   6   9     1024.38      951.99     61.83 o 
   0   6   9     1116.16     1170.90     15.32 o 
   1   6   9      366.31      377.14     10.57 o 
   2   6   9       33.77       26.77      6.24 o 
   3   6   9      149.34      158.03     11.72 o 
   4   6   9      544.33      573.64     18.37 o 
   5   6   9       41.14       42.81      7.88 o 
   6   6   9      235.55      251.00     24.91 o 
   7   6   9      140.19      134.10      8.59 o 
  -8   7   9       64.43       65.92      4.09 o 
  -7   7   9       86.41       81.23      5.59 o 
  -6   7   9      145.28      151.83      7.50 o 
  -5   7   9       38.61       34.19      4.68 o 
  -4   7   9        0.18        2.32      1.19 o 
  -3   7   9        6.18        6.90      2.23 o 
  -2   7   9      204.62      196.88      8.73 o 
  -1   7   9        0.65        1.28      2.29 o 
   0   7   9       18.29       12.74      3.77 o 
   1   7   9       20.12       16.54      4.02 o 
   2   7   9      447.33      455.03      7.34 o 
   3   7   9      207.13      212.86      9.54 o 
   4   7   9        0.43        2.41      1.84 o 
   5   7   9        4.22        4.16      2.22 o 
   6   7   9        0.38        1.32      2.55 o 
  -7   8   9       48.53       61.53      6.19 o 
  -6   8   9       31.09       22.66      8.11 o 
  -5   8   9       86.31       87.15      5.91 o 
  -4   8   9      101.74      109.56      5.47 o 
  -3   8   9      137.71      130.58      6.64 o 
  -2   8   9        0.22        0.43      1.49 o 
  -1   8   9      425.66      436.76     23.70 o 
   0   8   9      473.60      464.18     20.92 o 
   1   8   9        9.33        9.75      4.71 o 
   2   8   9        1.18        1.05      1.92 o 
   3   8   9       59.64       57.25      4.11 o 
   4   8   9      307.53      335.25     13.22 o 
   5   8   9       36.85       38.07      8.96 o 
  -5   9   9       24.26       16.25      9.07 o 
  -4   9   9       50.01       40.17      9.39 o 
  -3   9   9       49.30       50.46      5.70 o 
  -2   9   9        6.40        5.09      1.95 o 
  -1   9   9        1.68        1.45      2.13 o 
   0   9   9        1.70       -1.42      3.34 o 
   1   9   9        5.76        2.15      3.63 o 
   2   9   9      106.65       93.88      6.28 o 
   3   9   9      108.58      107.85      6.12 o 
 -11   0  10        3.67        3.33      3.18 o 
 -10   0  10        2.15       -1.22      3.94 o 
  -9   0  10       47.52       38.61     13.67 o 
  -8   0  10      126.80      121.94      8.86 o 
  -7   0  10       85.30       92.28      8.34 o 
  -6   0  10      828.07      944.69     41.57 o 
  -5   0  10      294.60      336.70     14.68 o 
  -4   0  10       23.90       15.84      7.72 o 
  -3   0  10      826.31      814.41     42.71 o 
  -2   0  10      364.44      392.12     13.61 o 
  -1   0  10       19.87       11.43      5.93 o 
   0   0  10      203.97      191.05      8.67 o 
   1   0  10      112.27      111.64     11.18 o 
   2   0  10       29.59       39.00     11.04 o 
   3   0  10       44.55       32.85      7.40 o 
   4   0  10      387.72      394.15     24.55 o 
   5   0  10      238.71      259.22     10.16 o 
   6   0  10        4.24        0.55      2.90 o 
   7   0  10       42.34       58.84      7.65 o 
   8   0  10      120.68      124.44      7.48 o 
   9   0  10       48.44       38.45      7.67 o 
 -11   1  10        0.36        2.94      2.73 o 
 -10   1  10        4.93       -0.52      3.05 o 
  -9   1  10        0.23        1.06      2.38 o 
  -8   1  10       11.63       11.11      2.93 o 
  -7   1  10        0.20        1.05      2.44 o 
  -6   1  10       77.88       88.85      6.18 o 
  -5   1  10      197.90      190.21      3.44 o 
  -4   1  10       21.94       21.37      2.48 o 
  -3   1  10       13.27       12.70      1.52 o 
  -2   1  10      405.71      430.09      8.71 o 
  -1   1  10      180.51      178.37      4.82 o 
   0   1  10      442.73      454.14     13.97 o 
   1   1  10      235.26      240.19     12.88 o 
   2   1  10      129.00      128.39      7.01 o 
   3   1  10       97.22       90.20      4.34 o 
   4   1  10        3.70        2.00      1.88 o 
   5   1  10       19.72       16.93      4.66 o 
   6   1  10        3.17        4.86      2.32 o 
   7   1  10       15.52       18.33      6.09 o 
   8   1  10        7.03        5.24      2.33 o 
   9   1  10       82.88       98.67      4.77 o 
 -11   2  10        9.73        5.97      3.09 o 
 -10   2  10        0.51        1.18      2.40 o 
  -9   2  10       30.33       22.70      6.93 o 
  -8   2  10       10.02        8.60      2.37 o 
  -7   2  10       59.79       57.11      4.00 o 
  -6   2  10      116.60      119.52      6.09 o 
  -5   2  10       42.96       40.93      2.21 o 
  -4   2  10      144.79      131.05      4.14 o 
  -3   2  10      716.64      688.99     12.51 o 
  -2   2  10      426.58      437.85     10.76 o 
  -1   2  10        4.95        4.13      1.26 o 
   0   2  10       10.61        8.24      3.59 o 
   1   2  10     1103.71     1146.28     33.74 o 
   2   2  10      995.49     1023.54     36.04 o 
   3   2  10       17.03       18.46      3.85 o 
   4   2  10      468.91      486.87     18.50 o 
   5   2  10      359.23      377.60      9.55 o 
   6   2  10      136.50      138.22      5.05 o 
   7   2  10        3.76        0.41      1.91 o 
   8   2  10       89.36       98.56      7.74 o 
 -11   3  10        0.59        1.56      4.92 o 
 -10   3  10        0.34        1.70      2.30 o 
  -9   3  10       63.30       58.35      3.32 o 
  -8   3  10      165.34      159.13      5.64 o 
  -7   3  10        6.89        5.23      2.52 o 
  -6   3  10       97.27      102.02      4.05 o 
  -5   3  10      534.56      526.92     12.33 o 
  -4   3  10        5.49        3.38      1.14 o 
  -3   3  10       26.59       27.42      1.20 o 
  -2   3  10      296.91      295.89      5.73 o 
  -1   3  10       68.11       66.13      4.98 o 
   0   3  10      590.27      596.36     17.41 o 
   1   3  10      118.03      113.63      4.52 o 
   2   3  10      517.00      519.10     18.58 o 
   3   3  10       90.28       81.10     10.92 o 
   4   3  10       49.21       45.41     11.23 o 
   5   3  10       13.29       11.05      4.00 o 
   6   3  10        0.22       -0.51      1.94 o 
   7   3  10        0.94        0.65      2.93 o 
   8   3  10        0.06        2.35      1.72 o 
 -10   4  10        4.95        4.34      3.43 o 
  -9   4  10        4.76        1.51      3.04 o 
  -8   4  10      120.34      118.40      6.30 o 
  -7   4  10       68.13       66.67      3.45 o 
  -6   4  10       10.05        9.65      2.93 o 
  -5   4  10        1.07        0.42      1.27 o 
  -4   4  10       24.57       23.50      3.28 o 
  -3   4  10       83.24       70.03      2.25 o 
  -2   4  10      425.71      430.41      6.76 o 
  -1   4  10       16.60       14.96      5.27 o 
   0   4  10       63.02       60.89      3.33 o 
   1   4  10      976.81      999.11     43.58 o 
   2   4  10     1501.08     1589.76     72.93 o 
   3   4  10       64.07       70.24      4.12 o 
   4   4  10      511.73      490.18      9.95 o 
   5   4  10      252.38      271.81     23.70 o 
   6   4  10      142.84      155.94      8.63 o 
   7   4  10       23.30       14.81      5.10 o 
   8   4  10       80.22       85.46      7.24 o 
 -10   5  10        0.00        0.88      1.93 o 
  -9   5  10       60.65       67.76      5.14 o 
  -8   5  10      134.14      133.45      7.99 o 
  -7   5  10       41.27       42.58      4.42 o 
  -6   5  10       12.33        9.88      2.56 o 
  -5   5  10      158.72      139.02      3.67 o 
  -4   5  10       54.06       50.22      2.68 o 
  -3   5  10      188.94      148.87      4.93 o 
  -2   5  10       11.83        9.04      3.59 o 
  -1   5  10       27.41       24.40      7.00 o 
   0   5  10        0.08        1.54      1.66 o 
   1   5  10      151.98      169.87      5.99 o 
   2   5  10      746.84      736.54     21.41 o 
   3   5  10        2.29        2.04      1.72 o 
   4   5  10        9.89       10.02      2.56 o 
   5   5  10      167.97      174.96      9.15 o 
   6   5  10        3.55        2.52      2.72 o 
   7   5  10      147.63      157.39     10.34 o 
  -9   6  10       21.59       18.98      8.57 o 
  -8   6  10       32.09       34.70      5.54 o 
  -7   6  10        0.27        1.40      0.94 o 
  -6   6  10       18.15       13.05      4.09 o 
  -5   6  10       31.20       23.11      5.68 o 
  -4   6  10      120.26      114.10      5.27 o 
  -3   6  10        0.04        2.52      1.52 o 
  -2   6  10      113.59      104.75      5.03 o 
  -1   6  10       62.13       54.37      4.45 o 
   0   6  10        6.29        5.06      2.01 o 
   1   6  10       14.45       13.86      3.40 o 
   2   6  10       64.86       56.97      4.86 o 
   3   6  10       13.31       10.26      3.75 o 
   4   6  10       39.14       27.61      8.45 o 
   5   6  10       73.17       80.42      5.36 o 
   6   6  10        2.57        3.01      2.22 o 
  -8   7  10        3.86        4.32      3.23 o 
  -7   7  10       25.90       30.55      4.31 o 
  -6   7  10       20.64       16.51      6.29 o 
  -5   7  10      140.76      131.80      6.89 o 
  -4   7  10        7.07        2.72      2.83 o 
  -3   7  10      295.53      275.65     12.40 o 
  -2   7  10      128.14      107.43      6.61 o 
  -1   7  10       29.53       27.59      8.01 o 
   0   7  10       47.63       48.05      4.54 o 
   1   7  10        8.44        7.41      3.35 o 
   2   7  10      609.60      641.33     22.75 o 
   3   7  10       24.72       27.41      8.25 o 
   4   7  10        3.21        3.50      2.79 o 
   5   7  10        1.52        3.66      2.21 o 
  -7   8  10       82.42       82.06     12.64 o 
  -6   8  10        0.77        1.35      1.20 o 
  -5   8  10       22.49       13.59      7.41 o 
  -4   8  10       82.93       76.41      4.83 o 
  -3   8  10        1.78        3.20      1.74 o 
  -2   8  10       10.20        9.65      5.36 o 
  -1   8  10        0.07       -0.81      2.39 o 
   0   8  10      115.89      103.42      5.12 o 
   1   8  10      250.47      242.93     13.41 o 
   2   8  10        0.58        1.99      2.44 o 
   3   8  10       41.00       40.34      5.48 o 
   4   8  10        6.37        6.53      3.51 o 
  -4   9  10        0.17        1.43      1.69 o 
  -3   9  10       12.50        7.51      4.63 o 
  -2   9  10       19.14       13.45      6.48 o 
  -1   9  10       26.81       22.15     15.06 o 
   0   9  10      346.90      387.20      9.55 o 
   1   9  10       49.78       40.34     16.32 o 
   2   9  10      121.54      135.46     11.80 o 
 -11   1  11      200.34      228.27     11.71 o 
 -10   1  11      162.24      163.79      7.18 o 
  -9   1  11        5.54        9.18      3.19 o 
  -8   1  11      478.06      511.77     15.73 o 
  -7   1  11      869.37      947.15     12.78 o 
  -6   1  11        4.58       -0.64      4.48 o 
  -5   1  11      118.14      120.17      3.79 o 
  -4   1  11      796.90      823.72     21.06 o 
  -3   1  11      414.83      414.42      7.07 o 
  -2   1  11     1032.78     1038.08     18.54 o 
  -1   1  11     1162.09     1193.99     20.97 o 
   0   1  11      832.12      873.31     49.33 o 
   1   1  11      278.14      273.08      4.73 o 
   2   1  11       15.05       11.61      4.41 o 
   3   1  11       29.26       42.89      6.44 o 
   4   1  11      424.52      380.30     11.15 o 
   5   1  11      102.73       96.57      5.40 o 
   6   1  11       23.52       11.74      5.04 o 
   7   1  11       24.21       12.13      4.67 o 
   8   1  11      220.79      245.07     10.46 o 
 -11   2  11        0.05        2.25      3.14 o 
 -10   2  11        0.16        0.16      2.48 o 
  -9   2  11        1.60        3.22      1.97 o 
  -8   2  11        0.23        2.33      2.58 o 
  -7   2  11       92.48       90.31      4.63 o 
  -6   2  11       12.41        7.57      1.88 o 
  -5   2  11        0.05        0.57      1.13 o 
  -4   2  11      101.39      101.66      3.24 o 
  -3   2  11      165.25      166.12      2.44 o 
  -2   2  11      508.89      488.17      6.60 o 
  -1   2  11      256.58      277.96      8.40 o 
   0   2  11      767.58      818.15     19.88 o 
   1   2  11       11.65        8.21      2.07 o 
   2   2  11        0.16       -0.67      2.37 o 
   3   2  11       21.69       13.02      4.57 o 
   4   2  11       12.08       15.20      4.69 o 
   5   2  11       16.45       12.42      4.69 o 
   6   2  11       11.76       12.96      5.19 o 
   7   2  11      104.33      119.84      5.51 o 
   8   2  11        6.85        3.12      2.96 o 
 -10   3  11        0.08       -0.13      3.94 o 
  -9   3  11       14.08       10.40      3.81 o 
  -8   3  11        5.62        3.92      1.92 o 
  -7   3  11       38.46       24.71      8.01 o 
  -6   3  11       28.96       31.57      2.60 o 
  -5   3  11      141.01      132.67      4.19 o 
  -4   3  11       71.20       70.83      2.77 o 
  -3   3  11      296.36      293.64      7.66 o 
  -2   3  11       97.86      100.59      2.98 o 
  -1   3  11      644.79      617.47     19.71 o 
   0   3  11     3176.09     3380.09    103.66 o 
   1   3  11       14.68       18.88      4.40 o 
   2   3  11      149.72      145.61      6.10 o 
   3   3  11      368.38      372.58     16.42 o 
   4   3  11      347.39      369.27     13.16 o 
   5   3  11      420.89      436.97      8.46 o 
   6   3  11       53.88       51.02      8.04 o 
   7   3  11      161.98      172.36      9.46 o 
   8   3  11       83.85       76.99     12.81 o 
 -10   4  11       83.28       89.32      6.65 o 
  -9   4  11        4.08        4.12      2.18 o 
  -8   4  11        3.98        5.93      3.45 o 
  -7   4  11       44.05       45.21      8.23 o 
  -6   4  11       50.26       49.22      3.35 o 
  -5   4  11       98.09      115.28      3.81 o 
  -4   4  11       51.15       50.48      3.19 o 
  -3   4  11        2.12        0.68      1.58 o 
  -2   4  11      241.67      237.66      6.89 o 
  -1   4  11      207.81      212.83     10.98 o 
   0   4  11      121.37      115.34      5.56 o 
   1   4  11        5.94        4.69      2.39 o 
   2   4  11        7.91        6.07      4.42 o 
   3   4  11        0.03        0.29      2.47 o 
   4   4  11       13.06        8.81      3.76 o 
   5   4  11       34.03       30.92      8.12 o 
   6   4  11        0.22        0.43      3.06 o 
   7   4  11        1.13        1.49      2.63 o 
  -9   5  11       11.53        9.90      5.39 o 
  -8   5  11        0.35        0.26      2.32 o 
  -7   5  11       11.43        6.81      4.32 o 
  -6   5  11       63.99       60.55      3.52 o 
  -5   5  11       40.02       28.38      2.46 o 
  -4   5  11       21.82       15.38      4.00 o 
  -3   5  11      253.70      253.99      7.47 o 
  -2   5  11       55.97       56.41      3.38 o 
  -1   5  11       15.27       14.60      5.71 o 
   0   5  11      829.90      800.95     23.90 o 
   1   5  11        0.25        0.62      2.03 o 
   2   5  11       19.87       16.36      4.32 o 
   3   5  11       39.44       34.06      6.45 o 
   4   5  11       52.87       61.50      8.01 o 
   5   5  11       88.47       91.88      7.53 o 
   6   5  11       28.97       21.97      9.64 o 
  -8   6  11        4.72        3.33      3.13 o 
  -7   6  11        0.46        0.53      1.58 o 
  -6   6  11       47.07       47.62      7.05 o 
  -5   6  11        1.15        2.73      1.75 o 
  -4   6  11       93.81       98.04      2.90 o 
  -3   6  11        2.29        2.91      1.36 o 
  -2   6  11       35.30       34.65      3.70 o 
  -1   6  11      471.54      500.41     13.45 o 
   0   6  11        1.45       -0.79      1.73 o 
   1   6  11        0.23        2.49      1.13 o 
   2   6  11      147.06      151.58      6.26 o 
   3   6  11       83.12       88.36      5.07 o 
   4   6  11       26.99       13.00      4.19 o 
   5   6  11       69.17       65.04     10.02 o 
   6   6  11       22.42       18.03      8.99 o 
  -7   7  11       28.80       19.86     10.27 o 
  -6   7  11        9.61        4.47      2.70 o 
  -5   7  11        0.24        0.43      1.58 o 
  -4   7  11       10.52        5.65      2.70 o 
  -3   7  11        9.66        6.65      2.99 o 
  -2   7  11       41.66       40.80      3.33 o 
  -1   7  11        2.22        2.37      2.45 o 
   0   7  11        3.54        3.25      2.43 o 
   1   7  11       82.68       83.30      5.23 o 
   2   7  11        0.25        0.09      1.97 o 
   3   7  11        8.73        4.26      3.16 o 
   4   7  11       55.27       53.01      8.07 o 
   5   7  11        6.11        2.88      2.35 o 
  -6   8  11        0.31        0.94      1.30 o 
  -5   8  11        3.14        0.13      3.30 o 
  -4   8  11       11.96        6.25      3.52 o 
  -3   8  11       15.92       15.16      5.94 o 
  -2   8  11      181.22      159.82     19.76 o 
  -1   8  11        4.68        4.50      2.40 o 
   0   8  11       13.08        7.63      3.57 o 
   1   8  11        2.02        2.07      1.72 o 
   2   8  11       52.56       58.59      5.01 o 
   3   8  11      279.44      295.93     13.38 o 
  -3   9  11       25.10       16.02      7.61 o 
  -2   9  11        0.12        2.08      1.23 o 
  -1   9  11       18.02       10.65      6.13 o 
   0   9  11        2.07        2.46      3.14 o 
 -10   0  12      183.49      181.15     10.26 o 
  -9   0  12      662.87      722.59     13.97 o 
  -8   0  12        0.11       -2.43      8.04 o 
  -7   0  12        3.39        4.91      5.62 o 
  -6   0  12      250.57      244.84     14.05 o 
  -5   0  12      992.12      986.94     42.83 o 
  -4   0  12     1606.70     1637.33     68.53 o 
  -3   0  12      622.86      594.77     18.75 o 
  -2   0  12      344.66      374.10      8.19 o 
  -1   0  12      101.32       98.13      5.81 o 
   0   0  12      743.37      767.00     26.04 o 
   1   0  12      136.57      138.42      7.74 o 
   2   0  12      341.48      285.36     11.66 o 
   3   0  12      321.60      321.12     17.78 o 
   4   0  12        0.45        4.28      4.63 o 
   5   0  12       77.97       97.79      7.29 o 
   6   0  12      101.59      133.39      9.64 o 
   7   0  12       44.45       59.17      7.41 o 
 -10   1  12       31.40       32.67      5.29 o 
  -9   1  12        9.40        8.53      2.94 o 
  -8   1  12        6.18        4.59      1.70 o 
  -7   1  12       29.36       20.63      6.69 o 
  -6   1  12        8.14        8.56      3.24 o 
  -5   1  12       27.43       24.73      5.88 o 
  -4   1  12       14.31       16.25      1.79 o 
  -3   1  12        4.88        4.81      1.05 o 
  -2   1  12      436.06      453.31      7.40 o 
  -1   1  12      114.34      115.48      4.23 o 
   0   1  12        0.04        0.47      0.83 o 
   1   1  12        0.42        3.91      3.51 o 
   2   1  12       68.53       53.19      5.59 o 
   3   1  12       28.33       20.74      4.83 o 
   4   1  12        1.61       -2.21      2.91 o 
   5   1  12       31.10       35.99      5.98 o 
   6   1  12       18.82       24.59      4.62 o 
   7   1  12       11.60       12.29      4.45 o 
 -10   2  12        0.20        0.59      1.59 o 
  -9   2  12      140.13      152.55      8.91 o 
  -8   2  12       60.18       52.42      4.69 o 
  -7   2  12       33.94       37.63      5.44 o 
  -6   2  12       23.14       20.40      5.95 o 
  -5   2  12      486.26      487.48     13.84 o 
  -4   2  12      600.98      633.71     14.52 o 
  -3   2  12      388.79      361.50     13.00 o 
  -2   2  12      644.82      633.08     24.90 o 
  -1   2  12        4.16        3.33      0.91 o 
   0   2  12      137.86      142.76     10.60 o 
   1   2  12        0.62       -0.02      3.04 o 
   2   2  12      353.09      314.12     10.35 o 
   3   2  12      421.50      484.74     31.41 o 
   4   2  12        0.28        0.26      2.74 o 
   5   2  12        0.41        4.14      3.08 o 
   6   2  12       82.41       97.86     11.91 o 
   7   2  12       13.43        8.50      3.24 o 
 -10   3  12       46.19       34.70     16.74 o 
  -9   3  12       23.55       15.90      6.13 o 
  -8   3  12        0.45       -0.13      2.17 o 
  -7   3  12        1.42        3.87      2.08 o 
  -6   3  12      117.04      108.54      5.75 o 
  -5   3  12        2.84        1.90      0.63 o 
  -4   3  12        0.02        0.69      1.36 o 
  -3   3  12       81.87       74.43      3.87 o 
  -2   3  12      173.19      166.83      5.14 o 
  -1   3  12      381.74      362.98     10.80 o 
   0   3  12        7.41        4.78      3.14 o 
   1   3  12        1.75        0.27      1.50 o 
   2   3  12      245.44      246.51      6.81 o 
   3   3  12        0.04        5.16      2.70 o 
   4   3  12        8.48        4.77      2.63 o 
   5   3  12       16.93       12.57      5.18 o 
   6   3  12       42.39       29.05      9.54 o 
   7   3  12        3.82        5.27      3.94 o 
  -9   4  12        0.66        0.39      3.80 o 
  -8   4  12      142.08      134.34     12.97 o 
  -7   4  12       26.33       29.95      8.58 o 
  -6   4  12       14.31       12.33      2.55 o 
  -5   4  12      262.34      255.44      6.78 o 
  -4   4  12       96.34       98.11      3.24 o 
  -3   4  12       15.49       12.93      2.74 o 
  -2   4  12      272.23      267.27      7.48 o 
  -1   4  12        1.19       -0.70      1.75 o 
   0   4  12       34.01       35.61      3.31 o 
   1   4  12       15.79       16.12      4.03 o 
   2   4  12       79.89       78.83      4.75 o 
   3   4  12      222.57      243.94      6.11 o 
   4   4  12        7.87        9.51      2.90 o 
   5   4  12       42.56       50.05      3.87 o 
   6   4  12       13.35       12.23      3.76 o 
  -9   5  12        6.62        4.75      4.21 o 
  -8   5  12        0.00       -3.44      3.44 o 
  -7   5  12       88.22      111.78      7.16 o 
  -6   5  12      104.84      106.46      7.19 o 
  -5   5  12      108.07      110.48      6.80 o 
  -4   5  12       29.58       25.90      3.88 o 
  -3   5  12      268.89      280.41      6.92 o 
  -2   5  12      395.33      420.75     10.67 o 
  -1   5  12       31.18       34.44      3.01 o 
   0   5  12        8.63        4.68      2.06 o 
   1   5  12      119.86      120.67      4.66 o 
   2   5  12       69.41       69.61      3.07 o 
   3   5  12       83.74       78.21      4.04 o 
   4   5  12        0.02        1.83      2.56 o 
   5   5  12       13.71        9.00      3.55 o 
   6   5  12       53.95       39.43      9.69 o 
  -8   6  12        7.76        2.51      3.31 o 
  -7   6  12        3.90        2.82      2.08 o 
  -6   6  12        0.19        1.37      2.30 o 
  -5   6  12      127.42      127.68      6.48 o 
  -4   6  12       73.30       68.07      3.81 o 
  -3   6  12        0.71        1.95      1.71 o 
  -2   6  12        0.03        1.53      2.29 o 
  -1   6  12        2.14        3.13      2.42 o 
   0   6  12      105.25      107.37      5.59 o 
   1   6  12      145.06      152.05      6.64 o 
   2   6  12       43.09       37.93      5.04 o 
   3   6  12        9.60        7.10      2.82 o 
   4   6  12        5.40        6.52      3.10 o 
   5   6  12       17.37        9.26      5.28 o 
  -7   7  12        0.37        1.49      1.55 o 
  -6   7  12       15.64       11.49      4.75 o 
  -5   7  12       84.11       88.73      4.57 o 
  -4   7  12        0.24        3.21      2.25 o 
  -3   7  12       30.56       22.39      8.51 o 
  -2   7  12      170.68      187.59      8.93 o 
  -1   7  12       25.73       23.56      7.08 o 
   0   7  12       18.08       13.13      5.22 o 
   1   7  12      321.31      326.05      8.92 o 
   2   7  12      130.96      142.15      6.92 o 
   3   7  12       14.25       12.10      5.82 o 
   4   7  12       64.84       59.88      5.51 o 
  -5   8  12        0.24        2.32      1.45 o 
  -4   8  12        9.80        3.47      2.37 o 
  -3   8  12       22.11       15.50      5.55 o 
  -2   8  12        3.51        1.55      2.70 o 
  -1   8  12       17.46       10.92      7.06 o 
   0   8  12        8.42        6.97      3.04 o 
   1   8  12        9.37        7.32      6.73 o 
   2   8  12       56.54       53.82      4.28 o 
 -10   1  13        0.01        2.43      3.21 o 
  -9   1  13        8.50        8.16      3.97 o 
  -8   1  13        2.14        0.94      2.68 o 
  -7   1  13      305.32      308.04     14.76 o 
  -6   1  13       86.26       90.73      4.47 o 
  -5   1  13       40.63       34.38      7.41 o 
  -4   1  13       14.46       12.83      2.30 o 
  -3   1  13      181.45      197.06      4.51 o 
  -2   1  13      834.28      841.64     16.61 o 
  -1   1  13       32.63       40.40      6.81 o 
   0   1  13        0.21        1.23      3.14 o 
   1   1  13       33.79       23.03      6.00 o 
   2   1  13       31.47        6.83      3.50 o 
   3   1  13      307.21      279.03      7.93 o 
   4   1  13       33.59       31.62      4.67 o 
   5   1  13        0.26        2.18      2.27 o 
   6   1  13        8.26        6.43      3.26 o 
   7   1  13      119.29      121.60      5.40 o 
 -10   2  13        0.32        2.61      1.91 o 
  -9   2  13       13.40        6.77      3.14 o 
  -8   2  13       48.08       44.87      5.77 o 
  -7   2  13       10.69       16.12      5.17 o 
  -6   2  13      110.09      108.92      5.13 o 
  -5   2  13        0.30        2.20      1.49 o 
  -4   2  13      143.71      139.86      5.43 o 
  -3   2  13      269.64      268.12      7.75 o 
  -2   2  13      150.75      151.02      4.10 o 
  -1   2  13        2.63        1.43      2.18 o 
   0   2  13      209.55      191.91      9.03 o 
   1   2  13        0.91        2.47      1.63 o 
   2   2  13        1.68        3.16      5.49 o 
   3   2  13        2.35        2.94      2.47 o 
   4   2  13       50.08       50.38      5.47 o 
   5   2  13        6.50        7.48      2.77 o 
   6   2  13       47.50       30.75     11.55 o 
  -9   3  13      176.54      191.40      8.35 o 
  -8   3  13        0.01       -0.98      1.96 o 
  -7   3  13       54.19       44.81      4.54 o 
  -6   3  13       56.68       54.62      3.89 o 
  -5   3  13       55.11       48.76      3.44 o 
  -4   3  13      162.12      185.44      4.17 o 
  -3   3  13        4.33        4.28      1.36 o 
  -2   3  13       40.43       45.07      1.99 o 
  -1   3  13       81.96       90.33      7.79 o 
   0   3  13       19.17       12.36      4.83 o 
   1   3  13        1.20        1.71      2.26 o 
   2   3  13       28.29       33.18      5.47 o 
   3   3  13       50.28       40.49      4.26 o 
   4   3  13       19.01       18.79      7.15 o 
   5   3  13       10.04       14.78      5.81 o 
   6   3  13      132.11      160.29      8.73 o 
  -9   4  13        0.00        1.55      2.54 o 
  -8   4  13       63.45       63.79      7.02 o 
  -7   4  13       48.49       54.52      3.71 o 
  -6   4  13       20.20       19.97      6.90 o 
  -5   4  13       84.64       85.05      3.48 o 
  -4   4  13       33.55       33.10      1.88 o 
  -3   4  13      217.42      220.06      6.23 o 
  -2   4  13       84.72       82.39      4.26 o 
  -1   4  13        1.41        0.63      1.27 o 
   0   4  13      151.17      139.96      6.14 o 
   1   4  13      263.01      248.41     16.85 o 
   2   4  13      118.83      124.51      5.86 o 
   3   4  13       28.73       32.23      5.97 o 
   4   4  13       84.43       74.71      6.09 o 
   5   4  13       55.83       57.50      4.49 o 
   6   4  13      209.98      217.39     10.02 o 
  -8   5  13        5.02        7.32      3.37 o 
  -7   5  13       38.11       33.58      3.97 o 
  -6   5  13       20.16       14.73      5.29 o 
  -5   5  13        8.40        6.29      2.00 o 
  -4   5  13      174.48      174.59      6.21 o 
  -3   5  13        8.00        4.50      1.47 o 
  -2   5  13      130.37      134.49      3.98 o 
  -1   5  13      299.52      313.46     11.26 o 
   0   5  13        4.34        4.83      4.07 o 
   1   5  13        1.52        2.43      1.44 o 
   2   5  13       93.35       97.06      8.05 o 
   3   5  13       27.50       21.14      6.77 o 
   4   5  13       34.37       24.35      8.61 o 
   5   5  13       20.47       18.94      7.65 o 
  -7   6  13      122.19      127.15      9.94 o 
  -6   6  13       34.87       45.15      5.69 o 
  -5   6  13        2.00        1.19      1.44 o 
  -4   6  13       70.90       71.09      3.81 o 
  -3   6  13       53.02       58.28      6.08 o 
  -2   6  13       48.47       50.95      6.26 o 
  -1   6  13        3.54        2.56      2.60 o 
   0   6  13       50.51       46.70      6.34 o 
   1   6  13      195.69      197.54      8.91 o 
   2   6  13       56.58       57.94      4.72 o 
   3   6  13        8.88        8.37      2.82 o 
   4   6  13      107.11      108.24      6.48 o 
  -6   7  13        3.86        3.01      3.43 o 
  -5   7  13        0.03        2.35      3.18 o 
  -4   7  13        0.18       -0.34      2.98 o 
  -3   7  13       15.11       12.09      4.99 o 
  -2   7  13       49.30       46.33      7.42 o 
  -1   7  13        4.79        1.55      2.50 o 
   0   7  13        0.45        2.34      1.76 o 
   1   7  13        1.31        1.99      1.58 o 
   2   7  13        0.46        2.69      1.47 o 
   3   7  13        2.47        4.90      3.78 o 
  -3   8  13      143.40      151.26      8.15 o 
  -2   8  13      182.59      192.29      9.65 o 
  -1   8  13        4.19        1.36      2.23 o 
   0   8  13      258.89      290.02     18.41 o 
 -10   0  14        8.53        5.37      4.24 o 
  -9   0  14        8.63        4.71      3.51 o 
  -8   0  14       39.48       22.76     11.90 o 
  -7   0  14        5.92        3.35      2.18 o 
  -6   0  14        3.66        4.94      2.56 o 
  -5   0  14      255.30      257.70     11.86 o 
  -4   0  14      102.23       92.51      9.27 o 
  -3   0  14        3.49        3.90      1.87 o 
  -2   0  14      121.54      142.17      5.96 o 
  -1   0  14      195.21      184.81      8.97 o 
   0   0  14      228.16      205.35      8.20 o 
   1   0  14      165.29      150.77      6.76 o 
   2   0  14      398.13      395.63     29.59 o 
   3   0  14      266.06      284.56     14.61 o 
   4   0  14       70.60       63.35     14.85 o 
   5   0  14       25.44       28.21     12.75 o 
   6   0  14      140.53      145.05     11.96 o 
  -9   1  14       17.04       15.71      3.03 o 
  -8   1  14        6.99        5.67      2.72 o 
  -7   1  14       28.44       28.32      5.70 o 
  -6   1  14        0.38        1.31      2.70 o 
  -5   1  14        1.66       -0.16      1.90 o 
  -4   1  14      191.89      191.24      6.70 o 
  -3   1  14       41.38       34.06      2.60 o 
  -2   1  14        0.22        0.21      0.78 o 
  -1   1  14        2.21        1.25      2.49 o 
   0   1  14       96.99       90.39      5.56 o 
   1   1  14       27.89       26.51      3.87 o 
   2   1  14        0.12       -0.88      3.76 o 
   3   1  14        0.51        4.20      2.96 o 
   4   1  14        1.72        1.40      1.99 o 
   5   1  14        3.11        3.56      3.32 o 
   6   1  14       12.40       12.81      4.11 o 
  -9   2  14        5.09        2.90      2.23 o 
  -8   2  14       27.79       14.62      6.77 o 
  -7   2  14        9.23        8.30      3.46 o 
  -6   2  14      102.23       93.42      8.99 o 
  -5   2  14      133.60      134.52      4.23 o 
  -4   2  14        2.30        1.59      2.01 o 
  -3   2  14       23.65       23.27      1.82 o 
  -2   2  14       78.30       84.74      3.47 o 
  -1   2  14      314.25      331.18      7.44 o 
   0   2  14      112.80      100.46      5.39 o 
   1   2  14       74.05       68.85      5.25 o 
   2   2  14      183.11      198.90      6.15 o 
   3   2  14      142.81      154.98      8.05 o 
   4   2  14        0.92        2.63      2.04 o 
   5   2  14      147.28      154.65      8.55 o 
   6   2  14       28.21       14.93      5.56 o 
  -9   3  14       21.39       20.05      3.93 o 
  -8   3  14        5.70        5.51      2.26 o 
  -7   3  14        1.86        0.91      2.54 o 
  -6   3  14        2.26        3.72      2.09 o 
  -5   3  14       33.93       34.56      3.41 o 
  -4   3  14      276.51      287.03      7.04 o 
  -3   3  14       37.68       27.82      2.23 o 
  -2   3  14       21.18       12.48      5.11 o 
  -1   3  14       26.81       16.81      5.49 o 
   0   3  14        2.54       -0.75      2.41 o 
   1   3  14      171.87      170.80      7.49 o 
   2   3  14        5.32        6.00      2.46 o 
   3   3  14       27.16       34.82      4.40 o 
   4   3  14      181.94      205.20     16.67 o 
   5   3  14       44.20       48.95     10.14 o 
  -8   4  14       16.69        9.37      3.55 o 
  -7   4  14       23.06       12.56      5.19 o 
  -6   4  14      214.13      208.21      9.91 o 
  -5   4  14        1.00        2.07      2.14 o 
  -4   4  14        1.03        1.20      1.71 o 
  -3   4  14        1.18        1.03      1.66 o 
  -2   4  14       19.31       20.26      6.77 o 
  -1   4  14      163.76      163.91      5.51 o 
   0   4  14        0.10        0.67      2.29 o 
   1   4  14       66.82       61.30      5.54 o 
   2   4  14       68.05       73.97      6.08 o 
   3   4  14       63.22       60.18      6.94 o 
   4   4  14       40.15       44.95      9.12 o 
   5   4  14      222.83      263.78     11.04 o 
  -8   5  14       24.89       35.02      7.67 o 
  -7   5  14        6.78        4.78      3.34 o 
  -6   5  14       71.47       78.45      9.75 o 
  -5   5  14      111.37      139.15      7.17 o 
  -4   5  14       61.13       64.75      5.26 o 
  -3   5  14      121.42      133.12      6.98 o 
  -2   5  14        2.85        1.03      3.87 o 
  -1   5  14       67.96       55.09     12.77 o 
   0   5  14      405.54      415.21     19.63 o 
   1   5  14      167.38      170.61      9.53 o 
   2   5  14        9.14        5.52      3.10 o 
   3   5  14       51.58       44.74      4.00 o 
   4   5  14      378.96      429.38     15.60 o 
  -6   6  14       36.73       26.11      5.03 o 
  -5   6  14        0.06        3.18      6.51 o 
  -4   6  14        6.88        3.78      2.29 o 
  -3   6  14       48.23       47.73      7.95 o 
  -2   6  14       27.12       19.46      7.32 o 
  -1   6  14       11.81        6.67      2.49 o 
   0   6  14       19.26       14.45      4.63 o 
   1   6  14       40.82       38.01      6.30 o 
   2   6  14       59.47       54.52      6.52 o 
   3   6  14       27.85       16.65      7.59 o 
  -5   7  14       73.03       36.15     30.61 o 
  -4   7  14      271.65      288.91     13.53 o 
  -3   7  14      186.45      195.05     11.69 o 
  -2   7  14        9.13        4.00      2.78 o 
  -1   7  14       21.25       13.65      6.47 o 
   0   7  14      138.14      143.46      7.59 o 
   1   7  14       54.67       51.13     10.29 o 
  -9   1  15       20.77       14.02      4.83 o 
  -8   1  15        0.25        1.37      2.32 o 
  -7   1  15       25.62       28.13      4.52 o 
  -6   1  15      122.88      142.77      7.67 o 
  -5   1  15       20.17       14.41      4.64 o 
  -4   1  15       12.96       14.86      3.79 o 
  -3   1  15      208.46      205.61     10.35 o 
  -2   1  15      147.35      149.77      5.81 o 
  -1   1  15       51.43       45.60      3.45 o 
   0   1  15      135.76      115.31      4.91 o 
   1   1  15      304.97      326.03     11.15 o 
   2   1  15      276.01      270.71     11.99 o 
   3   1  15       10.26       16.73      3.64 o 
   4   1  15       86.15       90.23      7.05 o 
   5   1  15      323.39      359.33     14.15 o 
  -9   2  15       25.07       14.09      5.15 o 
  -8   2  15        1.28        2.28      2.44 o 
  -7   2  15        1.11        1.51      1.69 o 
  -6   2  15       71.99       60.73      9.30 o 
  -5   2  15       40.02       37.02      8.26 o 
  -4   2  15        0.96        0.80      4.50 o 
  -3   2  15       99.07      105.25      8.17 o 
  -2   2  15      171.78      175.03      7.23 o 
  -1   2  15       88.29       92.33      5.20 o 
   0   2  15      111.71      123.18      5.16 o 
   1   2  15       59.05       57.77      5.11 o 
   2   2  15        1.79        2.66      3.13 o 
   3   2  15        0.31        0.59      2.01 o 
   4   2  15       20.18       14.63      6.68 o 
   5   2  15        0.66        4.23      1.82 o 
  -8   3  15        0.02        1.02      2.46 o 
  -7   3  15       78.27       96.05      5.23 o 
  -6   3  15       30.81       32.33      4.94 o 
  -5   3  15      322.15      326.01     15.29 o 
  -4   3  15       47.44       42.46     18.28 o 
  -3   3  15      209.15      226.75     14.06 o 
  -2   3  15      371.17      373.19     29.98 o 
  -1   3  15        8.05        7.94      3.22 o 
   0   3  15       14.00       11.69      4.07 o 
   1   3  15      126.58      117.15      7.07 o 
   2   3  15       65.35       57.31      5.55 o 
   3   3  15       14.38       19.37      6.50 o 
   4   3  15        1.62        0.61      3.45 o 
  -8   4  15       49.27       59.61     11.99 o 
  -7   4  15        6.94        5.49      3.39 o 
  -6   4  15       18.88       12.68      5.28 o 
  -5   4  15       20.27       10.13      6.26 o 
  -4   4  15       20.85       16.85      6.27 o 
  -3   4  15       24.09       23.91      2.57 o 
  -2   4  15       24.71       30.90      3.06 o 
  -1   4  15      200.20      202.95     12.68 o 
   0   4  15        4.32        4.48      2.54 o 
   1   4  15        0.42        2.43      1.93 o 
   2   4  15      134.91      138.65     11.37 o 
   3   4  15       87.76       88.17      6.86 o 
   4   4  15        4.76        1.56      2.55 o 
  -7   5  15        6.40        2.48      4.09 o 
  -6   5  15       14.75       12.17     10.25 o 
  -5   5  15       60.06       51.79     11.75 o 
  -4   5  15       22.85       17.83      8.44 o 
  -3   5  15       29.03       26.92      4.93 o 
  -2   5  15       44.23       40.92      4.15 o 
  -1   5  15        1.81        4.19      2.04 o 
   0   5  15       34.48       35.33      3.76 o 
   1   5  15       62.99       54.61      8.19 o 
   2   5  15        0.02        3.52      2.98 o 
   3   5  15       23.20       17.13      6.38 o 
  -5   6  15       31.22       17.60     15.21 o 
  -4   6  15       66.52       70.32      9.27 o 
  -3   6  15        4.84        1.69      2.20 o 
  -2   6  15      182.17      207.71      8.87 o 
  -1   6  15      256.20      253.69     14.14 o 
   0   6  15        1.17        1.17      2.35 o 
   1   6  15        2.02        1.81      2.24 o 
  -8   0  16       33.95       19.89     12.02 o 
  -7   0  16        2.23        3.22      4.46 o 
  -6   0  16       22.90       15.06      5.97 o 
  -5   0  16       61.15       65.05     31.69 o 
  -4   0  16       11.86        5.80      8.63 o 
  -3   0  16      217.56      197.30     14.94 o 
  -2   0  16       30.81       31.97     22.27 o 
  -1   0  16        3.96        0.42      2.77 o 
   0   0  16      208.38      216.19     18.03 o 
   1   0  16       74.64       94.92      9.32 o 
   2   0  16       23.25       20.86      7.86 o 
   3   0  16      189.80      218.58     12.75 o 
   4   0  16      105.94       98.51     11.59 o 
  -8   1  16        0.54        2.03      1.86 o 
  -7   1  16        2.50        2.88      2.23 o 
  -6   1  16        1.80        0.12      2.95 o 
  -5   1  16       65.45       48.50     17.51 o 
  -4   1  16       16.02       10.43      7.37 o 
  -3   1  16        1.36        1.63      3.69 o 
  -2   1  16       98.98       95.69      8.27 o 
  -1   1  16       62.17       57.25      7.38 o 
   0   1  16        6.83        5.51      2.11 o 
   1   1  16        2.99        4.29      1.98 o 
   2   1  16       34.81       39.70      4.47 o 
   3   1  16       41.71       35.31      8.93 o 
   4   1  16       10.99        8.47      3.53 o 
  -8   2  16       34.78       32.51      6.37 o 
  -7   2  16       51.15       50.56      9.87 o 
  -6   2  16       14.81        7.37      4.41 o 
  -5   2  16        5.68        4.21      4.00 o 
  -4   2  16      184.31      181.93     12.51 o 
  -3   2  16      159.97      157.10     10.88 o 
  -2   2  16        9.11        8.23      5.46 o 
  -1   2  16        6.58        3.10      1.41 o 
   0   2  16      160.90      159.66      8.16 o 
   1   2  16       93.63       90.64      5.77 o 
   2   2  16       63.23       66.99      7.14 o 
   3   2  16        2.23        5.74      3.32 o 
   4   2  16       57.39       48.09      9.04 o 
  -7   3  16       20.08       10.99      6.87 o 
  -6   3  16        5.03        0.54      4.99 o 
  -5   3  16      116.69      125.84      8.73 o 
  -4   3  16       24.80       14.76      8.21 o 
  -3   3  16        9.42       12.29      5.62 o 
  -2   3  16       34.72       31.28      9.48 o 
  -1   3  16       96.76      105.96      7.35 o 
   0   3  16        7.13        4.59      2.96 o 
   1   3  16        0.86        4.37      2.73 o 
   2   3  16       59.84       57.71      8.64 o 
   3   3  16      112.99      101.66     11.76 o 
  -7   4  16       95.17       71.66     15.84 o 
  -6   4  16       11.01        4.11      3.44 o 
  -5   4  16       46.86       31.15     11.06 o 
  -4   4  16      286.26      294.74     18.94 o 
  -3   4  16       56.69       51.77     27.93 o 
  -2   4  16        8.76        8.13      3.61 o 
  -1   4  16       15.48        9.53      4.62 o 
   0   4  16       34.23       29.18      5.21 o 
   1   4  16       26.48       21.49      7.22 o 
   2   4  16       15.99       12.24      5.02 o 
  -5   5  16       13.43       10.16      8.25 o 
  -4   5  16        0.62        3.90      2.82 o 
  -3   5  16       46.79       34.15     16.59 o 
  -2   5  16       48.91       47.12      7.15 o 
  -1   5  16       33.69       18.63      7.66 o 
   0   5  16        1.81        4.13      2.20 o 
   1   5  16       18.42       12.75      5.67 o 
  -3   6  16        9.19        9.28      4.96 o 
  -2   6  16       18.59       11.46      5.82 o 
  -1   6  16       30.49       16.60      7.31 o 
  -7   1  17      135.68      151.95     12.04 o 
  -6   1  17        1.20        2.07      4.73 o 
  -5   1  17       24.58       19.32      8.42 o 
  -4   1  17      114.19      127.11      7.93 o 
  -3   1  17      172.18      178.78     11.50 o 
  -2   1  17        2.11       -5.31      6.67 o 
  -1   1  17       24.77       17.61      8.89 o 
   0   1  17      279.53      315.86     10.90 o 
   1   1  17       54.34       60.81      5.49 o 
   2   1  17        1.26       -0.95      2.72 o 
   3   1  17      154.65      175.41      9.45 o 
  -7   2  17        0.03        2.09      3.29 o 
  -6   2  17        2.24        2.50      6.03 o 
  -5   2  17        0.02        5.30      3.44 o 
  -4   2  17        6.10        3.91      5.19 o 
  -3   2  17       45.46       35.83     13.56 o 
  -2   2  17        9.94        7.39      5.48 o 
  -1   2  17        9.45        7.90      4.64 o 
   0   2  17        1.44        4.20      2.73 o 
   1   2  17      168.11      196.55      8.20 o 
   2   2  17       10.68        6.19      3.06 o 
  -6   3  17       79.11       69.42     13.76 o 
  -5   3  17       18.04       12.86      8.78 o 
  -4   3  17       12.70        7.26      4.19 o 
  -3   3  17       56.98       37.62     14.78 o 
  -2   3  17        1.15        0.35      4.54 o 
  -1   3  17       56.85       41.51     15.93 o 
   0   3  17      135.15      124.40     11.86 o 
   1   3  17      151.25      200.13     11.97 o 
   2   3  17       11.00       11.79      3.15 o 
  -5   4  17       14.50        5.97      5.16 o 
  -4   4  17       91.81       92.81      9.91 o 
  -3   4  17        7.49        4.94      4.85 o 
  -2   4  17       60.72       32.52     18.99 o 
  -1   4  17       46.43       48.71     13.42 o 
   0   4  17        6.34        4.12      3.37 o 
   1   4  17       63.28       59.06     10.71 o 
  -3   5  17        0.20        2.79      3.38 o 
  -2   5  17        8.93        4.46      4.96 o 
  -1   5  17        1.95        0.98      5.62 o 
  -6   0  18       49.67       32.17     25.86 o 
  -5   0  18      257.99      282.61     24.31 o 
  -4   0  18       17.63       19.75      9.71 o 
  -3   0  18       27.87       20.06     11.64 o 
  -2   0  18       94.15      101.20     28.35 o 
  -1   0  18      236.41      311.13     24.97 o 
   0   0  18       29.05        6.61      8.82 o 
   1   0  18        1.36       -0.15      2.98 o 
  -6   1  18        4.79        5.94      3.63 o 
  -5   1  18        0.93        3.20      5.10 o 
  -4   1  18        2.03       -3.53      5.57 o 
  -3   1  18        0.00        9.23      4.91 o 
  -2   1  18       10.85        5.21      8.07 o 
  -1   1  18       19.63       18.45      7.03 o 
   0   1  18        0.01        3.98      6.02 o 
   1   1  18        4.93        4.42      2.49 o 
  -5   2  18      146.53      122.82     26.45 o 
  -4   2  18       31.33       23.84     10.75 o 
  -3   2  18        3.69        4.24      4.47 o 
  -2   2  18      106.59      109.53     17.85 o 
  -1   2  18      168.47      173.57     20.11 o 
   0   2  18       14.54        8.25      5.99 o 
   1   2  18       12.72       12.29      8.78 o 
  -4   3  18        2.13        5.16      4.44 o 
  -3   3  18       25.20       20.35      8.48 o 
  -2   3  18       97.50       96.75      8.05 o 
  -1   3  18       12.50       10.07      5.28 o 
   0   3  18        0.03       -2.31      5.87 o 
                                                 
